# Supplementary material for: Dynamics of alternative polyadenylation in single root cells of Arabidopsis thaliana
Source: Front Plant Sci. 2024 Sep 20;15:1437118. doi: 10.3389/fpls.2024.1437118 (PMC11449893; doi:10.3389/fpls.2024.1437118)
Supplement: Supplementary file 1 [file Table1.xlsx]

## Sheet: Table S1
Table S1. scRNA-seq datasets of wild-type Arabidopsis root tissue collected from five studies.
Id	Accession no.	Study	Sequencing protocol	Genotype	Age post germination	No. of cells
1	GSM4466788	(Jean-Baptiste et al., 2019)	10X Chromium	WT Col-0	7-8 day	1076
2	GSM3490689	(Ryu et al., 2019)	10X Chromium	WT Col-0	5 day	4406
3	GSM3490690	(Ryu et al., 2019)	10X Chromium	WT Col-0	5 day	1473
4	GSM3490691	(Ryu et al., 2019)	10X Chromium	WT Col-0	5 day	1643
5	GSM3478124	(Shulse et al., 2019)	Drop-seq	WT Col-0	5 day	4238
6	GSM3478125	(Shulse et al., 2019)	Drop-seq	WT Col-0	5 day	3749
7	GSM3478126	(Shulse et al., 2019)	Drop-seq	WT Col-0	7 day	9232
8	GSM3478127	(Shulse et al., 2019)	Drop-seq	WT Col-0	5 day	1757
9	GSM3478128	(Shulse et al., 2019)	Drop-seq	WT Col-0	5 day	1252
10	GSM3478129	(Shulse et al., 2019)	Drop-seq	WT Col-0	5 day	1357
11	GSM3478130	(Shulse et al., 2019)	Drop-seq	WT Col-0	5 day	1648
12	GSM3478131	(Shulse et al., 2019)	Drop-seq	WT Col-0	5 day	1393
13	GSM3478132	(Shulse et al., 2019)	Drop-seq	WT Col-0	5 day	3898
14	GSM3478133	(Shulse et al., 2019)	Drop-seq	WT Col-0	5 day	3054
15	PRJNA517021	(Zhang et al., 2019)	10X Chromium	WT Col-0	10 day	7695
16	GSM4626009	(Shahan et al., 2022)	10X Chromium	WT Col-0	5 day	6779
17	GSM4626010	(Shahan et al., 2022)	10X Chromium	WT Col-0	5 day	5083
18	GSM4626011	(Shahan et al., 2022)	10X Chromium	WT Col-0	5 day	4065
19	GSM4625993	(Shahan et al., 2022)	10X Chromium	WT Col-0	7 day	10598
20	GSM4625994	(Shahan et al., 2022)	10X Chromium	WT Col-0	5 day	3926
21	GSM4625995	(Shahan et al., 2022)	10X Chromium	WT Col-0	5 day	10040
22	GSM4625996	(Shahan et al., 2022)	10X Chromium	WT Col-0	5 day	9913
23	GSM4625997	(Shahan et al., 2022)	10X Chromium	WT Col-0	5 day	11236
24	GSM4626001	(Shahan et al., 2022)	10X Chromium	WT Col-0	5 day	11118
25	GSM4626002	(Shahan et al., 2022)	10X Chromium	WT Col-0	5 day	9443
26	GSM4626004	(Shahan et al., 2022)	10X Chromium	WT Col-0	6 day	6156
27	GSM4626005	(Shahan et al., 2022)	10X Chromium	WT Col-0	6 day	7733
28	GSM4626006	(Shahan et al., 2022)	10X Chromium	WT Col-0	5 day	6736

## Sheet: Table S2
Table S2. Cell type-specific differentially expressed poly(A) sites (DEPAs).
Cell type	Poly(A) site id	P value	Average log2FC	Cell% 1	Cell% 2	Adjusted P value
Columella	PACAT1G50060-1	0	4.35951	0.525	0.092	0
Columella	PACAT1G05010-1	0	3.57809	0.462	0.071	0
Columella	PACAT5G54370-1	0	3.06138	0.69	0.27	0
Columella	PACAT5G20230-1	0	3.01261	0.816	0.289	0
Columella	PACAT4G27400-1	0	2.9371	0.52	0.093	0
Columella	PACAT3G19430-1	0	2.38866	0.352	0.084	0
Columella	PACAT3G22910-2	0	2.35683	0.672	0.157	0
Columella	PACAT4G17940-1	0	2.25803	0.777	0.4	0
Columella	PACAT5G52050-1	0	1.8657	0.483	0.17	0
Columella	PACAT1G78850-1	0	1.6354	0.732	0.55	0
Columella	PACAT1G62180-1	0	1.61616	0.761	0.497	0
Columella	PACAT5G67080-1	0	1.53614	0.537	0.165	0
Columella	PACAT1G66280-1	0	1.47946	0.848	0.56	0
Columella	PACAT4G01750-1	0	1.42323	0.334	0.13	0
Columella	PACAT2G31940-1	0	1.34891	0.381	0.132	0
Columella	PACAT1G76600-1	0	1.34001	0.915	0.681	0
Columella	PACAT3G18230-1	0	1.31788	0.533	0.202	0
Columella	PACAT5G22140-1	0	1.27489	0.657	0.43	0
Columella	PACAT1G32700-1	0	1.23707	0.589	0.321	0
Columella	PACAT2G31945-1	0	1.21125	0.46	0.171	0
Columella	PACAT1G67070-1	0	1.20573	0.306	0.08	0
Columella	PACAT1G68450-1	0	1.19549	0.272	0.087	0
Columella	PACAT1G23160-1	0	1.13729	0.281	0.064	0
Columella	PACAT2G34930-1	0	1.13711	0.584	0.352	0
Columella	PACAT1G78380-3	0	1.12375	0.996	0.974	0
Columella	PACAT3G03150-1	0	1.10472	0.602	0.336	0
Columella	PACAT1G74010-2	0	1.10051	0.322	0.083	0
Columella	PACAT3G19580-3	0	1.07476	0.691	0.476	0
Columella	PACAT2G40340-2	0	1.07204	0.458	0.248	0
Columella	PACAT5G57510-2	0	1.06772	0.431	0.204	0
Columella	PACAT4G17720-1	0	1.06476	0.52	0.241	0
Columella	PACAT3G23410-1	0	1.0397	0.425	0.101	0
Columella	PACAT3G25597-1	0	1.03718	0.564	0.321	0
Columella	PACAT3G56170-1	0	1.03007	0.282	0.14	0
Columella	PACAT5G39040-1	0	1.0253	0.532	0.286	0
Columella	PACAT4G38810-1	0	1.02099	0.594	0.433	0
Columella	PACAT3G04330-1	0	1.01426	0.261	0.084	0
Columella	PACAT5G51520-1	0	1.00711	0.44	0.161	0
Columella	PACAT3G25730-1	0	0.995423	0.496	0.251	0
Columella	PACAT1G22190-1	0	0.990998	0.589	0.397	0
Columella	PACAT4G02380-1	0	0.987688	0.911	0.839	0
Columella	PACAT3G48340-1	0	0.977102	0.782	0.448	0
Columella	PACAT1G21680-1	0	0.974517	0.548	0.345	0
Columella	PACAT1G18210-1	0	0.959883	0.703	0.564	0
Columella	PACAT1G13990-1	0	0.944874	0.534	0.304	0
Columella	PACAT2G27310-1	0	0.927233	0.686	0.476	0
Columella	PACAT5G48540-1	0	0.926877	0.5	0.269	0
Columella	PACAT2G29450-3	0	0.925815	0.713	0.629	0
Columella	PACAT3G09440-2	0	0.923663	0.854	0.732	0
Columella	PACAT5G42580-1	0	0.922699	0.374	0.143	0
Columella	PACAT4G19700-2	0	0.905055	0.508	0.26	0
Columella	PACAT3G13790-2	0	0.884927	0.797	0.512	0
Columella	PACAT3G02800-1	0	0.883695	0.644	0.458	0
Columella	PACAT1G27100-1	0	0.88098	0.271	0.128	0
Columella	PACAT1G06800-1	0	0.880846	0.407	0.201	0
Columella	PACAT4G00490-1	0	0.877864	0.33	0.09	0
Columella	PACAT2G39770-1	0	0.876269	0.827	0.725	0
Columella	PACAT5G57660-1	0	0.874249	0.538	0.329	0
Columella	PACAT2G22500-2	0	0.870875	0.602	0.411	0
Columella	PACAT5G19520-1	0	0.851047	0.278	0.128	0
Columella	PACAT2G22770-1	0	0.846935	0.296	0.131	0
Columella	PACAT2G37110-1	0	0.841203	0.864	0.725	0
Columella	PACAT5G22630-1	0	0.833024	0.604	0.446	0
Columella	PACAT2G39350-3	0	0.823545	0.426	0.188	0
Columella	PACAT5G65110-2	0	0.809226	0.569	0.422	0
Columella	PACAT3G16430-1	0	0.800566	0.429	0.206	0
Columella	PACAT3G50740-1	0	0.790303	0.309	0.07	0
Columella	PACAT3G46620-1	0	0.788011	0.559	0.414	0
Columella	PACAT1G54100-1	0	0.783677	0.774	0.618	0
Columella	PACAT4G10380-2	0	0.782032	0.481	0.307	0
Columella	PACAT4G24160-1	0	0.75031	0.813	0.672	0
Columella	PACAT3G55470-1	0	0.744852	0.423	0.264	0
Columella	PACAT2G19570-1	0	0.744643	0.568	0.425	0
Columella	PACAT1G64950-1	0	0.7387	0.646	0.455	0
Columella	PACAT5G64230-1	0	0.731516	0.419	0.259	0
Columella	PACAT1G76590-1	0	0.731392	0.503	0.341	0
Columella	PACAT2G40470-1	0	0.723893	0.28	0.078	0
Columella	PACAT3G44320-1	0	0.722803	0.532	0.352	0
Columella	PACAT1G76580-2	0	0.718376	0.291	0.113	0
Columella	PACAT1G53700-1	0	0.716042	0.313	0.149	0
Columella	PACAT2G41430-1	0	0.689208	0.971	0.942	0
Columella	PACAT5G08590-1	0	0.681957	0.347	0.189	0
Columella	PACAT4G00080-1	0	0.678533	0.527	0.258	0
Columella	PACAT3G42180-1	0	0.674913	0.277	0.036	0
Columella	PACAT2G02220-1	0	0.651427	0.311	0.161	0
Columella	PACAT4G25670-3	0	0.635537	0.779	0.618	0
Columella	PACAT5G62340-1	0	0.606894	0.374	0.165	0
Columella	PACAT2G28760-1	0	0.59425	0.541	0.176	0
Columella	PACAT1G50740-1	0	0.586666	0.546	0.357	0
Columella	PACAT5G49480-1	0	0.577197	0.812	0.671	0
Columella	PACAT5G01410-2	0	0.543693	0.835	0.721	0
Columella	PACAT4G11610-1	0	0.531824	0.258	0.092	0
Columella	PACAT3G10940-2	0	0.507404	0.254	0.117	0
Columella	PACAT3G03500-1	0	0.39384	0.504	0.178	0
Columella	PACAT2G30340-1	1.27e-307	0.527786	0.427	0.244	3.8e-303
Columella	PACAT5G46180-2	1.34e-307	0.641131	0.292	0.152	4e-303
Columella	PACAT4G35750-1	5.11e-305	0.710192	0.666	0.532	1.52e-300
Columella	PACAT4G37410-1	6.64e-302	1.6188	0.522	0.405	1.98e-297
Columella	PACAT2G17840-2	1.97e-295	1.17414	0.513	0.366	5.85e-291
Columella	PACAT5G02380-1	2.84e-294	1.80907	0.41	0.285	8.44e-290
Columella	PACAT2G40140-1	5.67e-291	0.599191	0.65	0.507	1.69e-286
Columella	PACAT5G04340-2	9.84e-289	0.906317	0.517	0.36	2.93e-284
Columella	PACAT5G49665-1	1.01e-280	0.641781	0.43	0.284	3.01e-276
Columella	PACAT3G12510-1	3.48e-278	0.722832	0.587	0.422	1.04e-273
Columella	PACAT2G29490-1	8.59e-278	0.847898	0.519	0.401	2.56e-273
Columella	PACAT3G20940-1	4.65e-277	0.484052	0.339	0.179	1.39e-272
Columella	PACAT5G45110-1	3.92e-269	0.739735	0.585	0.454	1.17e-264
Columella	PACAT5G60950-1	3.08e-262	0.377825	0.529	0.339	9.17e-258
Columella	PACAT2G28400-1	5.55e-261	0.958389	0.42	0.291	1.65e-256
Columella	PACAT3G08760-1	6.68e-261	0.634909	0.404	0.268	1.99e-256
Columella	PACAT3G05200-1	1.26e-249	0.731689	0.551	0.43	3.74e-245
Columella	PACAT1G32230-1	3.54e-245	0.526082	0.682	0.562	1.05e-240
Columella	PACAT3G22380-1	6.47e-242	0.622507	0.57	0.464	1.93e-237
Columella	PACAT5G53590-1	1.02e-240	0.475057	0.314	0.171	3.03e-236
Columella	PACAT1G43130-1	3.77e-238	0.681239	0.339	0.222	1.12e-233
Columella	PACAT3G24503-2	4.55e-231	0.56049	0.415	0.279	1.35e-226
Columella	PACAT5G41810-1	8.23e-225	0.564733	0.337	0.205	2.45e-220
Columella	PACAT5G02500-1	1.25e-222	0.317982	0.9	0.836	3.72e-218
Columella	PACAT1G80120-1	3.55e-222	0.486026	0.278	0.148	1.06e-217
Columella	PACAT3G59210-1	7.68e-217	0.581985	0.281	0.166	2.29e-212
Columella	PACAT3G09940-2	3.61e-214	0.667211	0.713	0.621	1.08e-209
Columella	PACAT4G20850-1	4.23e-206	0.73318	0.465	0.361	1.26e-201
Columella	PACAT4G22220-2	1.09e-203	0.4659	0.725	0.658	3.25e-199
Columella	PACAT1G45145-2	1.08e-202	0.296261	0.723	0.56	3.21e-198
Columella	PACAT5G59730-1	9.43e-197	0.768797	0.427	0.311	2.81e-192
Columella	PACAT3G08690-1	1.16e-196	0.991963	0.278	0.17	3.45e-192
Columella	PACAT1G29640-1	7.26e-196	0.612629	0.465	0.345	2.16e-191
Columella	PACAT3G54200-1	9.13e-195	0.502404	0.658	0.56	2.72e-190
Columella	PACAT1G17290-1	9.16e-195	0.506236	0.632	0.56	2.73e-190
Columella	PACAT1G30400-1	8.81e-194	0.695378	0.281	0.168	2.62e-189
Columella	PACAT5G17650-1	3.86e-191	0.746262	0.327	0.206	1.15e-186
Columella	PACAT3G54140-1	1.89e-190	0.478034	0.281	0.161	5.62e-186
Columella	PACAT1G05560-1	1.99e-189	0.94025	0.488	0.371	5.93e-185
Columella	PACAT2G21180-1	6.77e-186	0.484403	0.295	0.175	2.02e-181
Columella	PACAT3G07090-2	7.1e-185	0.457353	0.727	0.643	2.11e-180
Columella	PACAT1G28380-1	1.06e-183	0.558827	0.406	0.293	3.14e-179
Columella	PACAT5G16840-1	1.32e-183	0.43181	0.659	0.599	3.92e-179
Columella	PACAT4G16520-1	2.24e-183	0.586523	0.521	0.422	6.68e-179
Columella	PACAT4G36950-1	1.17e-175	0.830494	0.37	0.258	3.48e-171
Columella	PACAT5G03380-1	1.56e-175	0.763912	0.551	0.457	4.64e-171
Columella	PACAT2G06050-1	4.27e-174	0.64072	0.527	0.434	1.27e-169
Columella	PACAT3G10490-1	1e-173	0.458011	0.262	0.159	2.98e-169
Columella	PACAT1G19770-1	7.22e-172	0.598939	0.458	0.349	2.15e-167
Columella	PACAT3G53620-1	2.44e-170	0.30541	0.464	0.341	7.28e-166
Columella	PACAT5G54730-1	1.66e-168	0.557173	0.368	0.262	4.93e-164
Columella	PACAT2G38800-1	9.52e-165	0.522568	0.29	0.179	2.84e-160
Columella	PACAT5G27030-1	9.4e-164	0.493629	0.262	0.161	2.8e-159
Columella	PACAT3G57800-1	1.18e-163	0.4094	0.256	0.156	3.52e-159
Columella	PACAT2G47140-1	5.1e-163	0.62105	0.363	0.24	1.52e-158
Columella	PACAT2G35930-1	3.06e-159	0.856686	0.332	0.226	9.1e-155
Columella	PACAT3G25250-1	2.88e-157	0.70981	0.455	0.351	8.56e-153
Columella	PACAT5G48655-2	4.11e-157	0.623394	0.454	0.36	1.22e-152
Columella	PACAT1G75860-1	6.95e-153	0.477368	0.567	0.462	2.07e-148
Columella	PACAT3G22890-1	3.4e-150	0.446629	0.654	0.565	1.01e-145
Columella	PACAT5G25170-1	1.29e-149	0.44693	0.337	0.236	3.84e-145
Columella	PACAT5G62180-1	1.73e-148	0.60605	0.322	0.225	5.16e-144
Columella	PACAT5G15970-1	2.35e-145	1.62198	0.598	0.572	6.99e-141
Columella	PACAT1G53210-1	2.85e-145	0.460816	0.705	0.653	8.49e-141
Columella	PACAT1G27730-1	6.08e-143	0.839686	0.296	0.193	1.81e-138
Columella	PACAT1G01550-1	7.07e-140	0.39945	0.629	0.555	2.11e-135
Columella	PACAT1G52910-1	6.09e-137	0.556269	0.589	0.502	1.81e-132
Columella	PACAT2G29480-1	1.4e-134	0.709908	0.289	0.196	4.16e-130
Columella	PACAT1G78420-1	5.07e-132	0.533245	0.445	0.368	1.51e-127
Columella	PACAT3G12580-2	3.14e-126	0.750062	0.449	0.357	9.35e-122
Columella	PACAT3G50900-1	3.29e-124	0.515578	0.345	0.243	9.79e-120
Columella	PACAT4G39955-1	4.54e-121	0.357051	0.261	0.171	1.35e-116
Columella	PACAT4G01610-1	4.68e-121	0.615237	0.33	0.238	1.39e-116
Columella	PACAT5G60710-2	2.03e-120	0.469945	0.287	0.202	6.04e-116
Columella	PACAT3G05880-2	2.29e-120	0.858147	0.483	0.424	6.81e-116
Columella	PACAT1G17890-1	1.29e-119	0.816312	0.461	0.398	3.83e-115
Columella	PACAT1G78830-1	3.19e-118	0.726534	0.441	0.354	9.52e-114
Columella	PACAT1G53400-1	1.3e-115	0.691931	0.45	0.397	3.87e-111
Columella	PACAT4G30600-1	4.19e-115	0.544225	0.442	0.362	1.25e-110
Columella	PACAT2G20960-1	1.71e-111	0.516816	0.301	0.216	5.09e-107
Columella	PACAT5G12940-1	4.48e-108	0.25539	0.308	0.201	1.33e-103
Columella	PACAT5G66690-1	4.1e-107	0.476082	0.432	0.336	1.22e-102
Columella	PACAT1G22985-1	6.46e-107	0.51101	0.434	0.347	1.93e-102
Columella	PACAT4G04800-1	7.35e-106	0.572703	0.432	0.37	2.19e-101
Columella	PACAT2G40270-1	1.06e-104	0.408923	0.291	0.206	3.15e-100
Columella	PACAT3G28740-3	9.49e-104	0.318834	0.533	0.435	2.83e-99
Columella	PACAT3G27260-1	4.39e-103	0.498672	0.355	0.284	1.31e-98
Columella	PACAT1G01490-1	5.79e-94	0.406578	0.365	0.292	1.72e-89
Columella	PACAT1G16840-1	2.88e-88	0.374678	0.587	0.544	8.59e-84
Columella	PACAT1G01650-1	1.81e-87	0.399551	0.368	0.292	5.4e-83
Columella	PACAT5G21020-1	1.25e-86	0.442624	0.488	0.447	3.72e-82
Columella	PACAT1G17190-1	7.39e-85	0.294998	0.837	0.839	2.2e-80
Columella	PACAT5G62200-1	1.13e-84	0.406258	0.314	0.251	3.35e-80
Columella	PACAT5G11650-1	3.9e-82	0.481938	0.335	0.259	1.16e-77
Columella	PACAT3G51730-1	1.01e-79	0.288872	0.566	0.5	3.01e-75
Columella	PACAT5G64300-1	1.22e-76	0.426563	0.5	0.464	3.64e-72
Columella	PACAT5G58020-1	4.54e-76	0.389519	0.471	0.432	1.35e-71
Columella	PACAT5G04040-1	3.51e-75	0.402961	0.306	0.243	1.05e-70
Columella	PACAT4G17615-1	5.08e-74	0.407913	0.436	0.377	1.51e-69
Columella	PACAT1G66400-3	3.35e-73	0.518971	0.422	0.356	9.98e-69
Columella	PACAT2G38360-2	1.82e-71	0.410891	0.468	0.415	5.43e-67
Columella	PACAT1G76070-1	1.83e-70	0.296913	0.468	0.392	5.44e-66
Columella	PACAT1G68840-1	5.05e-70	0.422277	0.284	0.212	1.5e-65
Columella	PACAT3G06500-1	2.61e-69	0.316432	0.443	0.37	7.76e-65
Columella	PACAT4G39850-1	3.74e-69	0.406756	0.268	0.211	1.11e-64
Columella	PACAT1G21010-1	1.22e-68	0.430875	0.362	0.302	3.63e-64
Columella	PACAT1G20980-1	1.64e-67	0.395969	0.371	0.323	4.87e-63
Columella	PACAT4G32551-1	2.93e-66	0.411482	0.278	0.22	8.74e-62
Columella	PACAT3G48890-1	1.2e-65	0.319092	0.476	0.434	3.58e-61
Columella	PACAT1G30135-1	3.73e-65	0.457676	0.271	0.202	1.11e-60
Columella	PACAT1G17147-1	1.95e-64	0.478594	0.37	0.306	5.81e-60
Columella	PACAT2G30950-1	2.2e-64	0.429066	0.381	0.338	6.55e-60
Columella	PACAT3G02555-1	3.22e-64	0.332012	0.313	0.255	9.58e-60
Columella	PACAT2G42790-1	2.73e-63	0.43832	0.349	0.302	8.12e-59
Columella	PACAT3G62010-1	6.85e-63	0.280044	0.448	0.387	2.04e-58
Columella	PACAT1G32870-1	5.21e-60	0.358214	0.26	0.204	1.55e-55
Columella	PACAT5G50960-1	1.45e-59	0.321236	0.505	0.463	4.31e-55
Columella	PACAT2G22660-2	2.26e-59	0.344887	0.386	0.339	6.74e-55
Columella	PACAT3G50910-1	2.22e-58	0.383778	0.381	0.328	6.62e-54
Columella	PACAT2G16900-1	9.19e-58	0.271931	0.477	0.417	2.74e-53
Columella	PACAT2G23090-3	2.71e-56	0.28888	0.598	0.551	8.07e-52
Columella	PACAT4G34150-1	3.22e-55	0.459031	0.398	0.345	9.6e-51
Columella	PACAT4G29780-1	3e-54	0.321675	0.458	0.397	8.93e-50
Columella	PACAT4G24020-1	3.26e-54	0.400785	0.321	0.276	9.71e-50
Columella	PACAT5G47120-1	4.24e-54	0.350282	0.476	0.426	1.26e-49
Columella	PACAT3G06420-1	8.73e-54	0.4344	0.355	0.294	2.6e-49
Columella	PACAT5G17380-1	1.94e-53	0.316142	0.456	0.397	5.78e-49
Columella	PACAT5G50870-1	5.51e-53	0.321117	0.424	0.397	1.64e-48
Columella	PACAT5G04850-1	1.55e-51	0.346554	0.354	0.318	4.62e-47
Columella	PACAT1G19310-1	4.24e-51	0.318595	0.423	0.388	1.26e-46
Columella	PACAT3G62650-1	5.65e-50	0.329703	0.463	0.425	1.68e-45
Columella	PACAT1G70410-1	5.73e-50	0.385085	0.508	0.458	1.71e-45
Columella	PACAT1G80040-1	6.29e-50	0.336973	0.349	0.303	1.87e-45
Columella	PACAT4G35110-1	1.98e-48	0.365214	0.28	0.23	5.89e-44
Columella	PACAT4G15910-1	4.63e-47	0.744997	0.301	0.253	1.38e-42
Columella	PACAT5G64660-1	4.73e-47	0.363507	0.311	0.263	1.41e-42
Columella	PACAT1G18460-1	5.79e-45	0.366406	0.337	0.297	1.72e-40
Columella	PACAT3G62260-1	1.22e-44	0.270884	0.39	0.338	3.63e-40
Columella	PACAT5G66210-1	1.32e-44	0.356828	0.263	0.219	3.92e-40
Columella	PACAT4G36780-2	3.68e-43	0.313513	0.438	0.405	1.1e-38
Columella	PACAT5G53050-1	7.42e-43	0.33212	0.284	0.24	2.21e-38
Columella	PACAT4G38470-1	7.59e-43	0.373632	0.458	0.429	2.26e-38
Columella	PACAT1G02000-1	1e-41	0.402811	0.373	0.342	2.99e-37
Columella	PACAT3G50260-1	3.82e-40	0.434563	0.312	0.262	1.14e-35
Columella	PACAT5G66170-1	1.32e-38	0.322178	0.321	0.274	3.93e-34
Columella	PACAT3G07340-1	5.83e-38	0.407816	0.292	0.254	1.74e-33
Columella	PACAT2G31260-2	7.23e-38	0.331222	0.267	0.228	2.15e-33
Columella	PACAT5G54870-1	9.48e-38	0.414376	0.29	0.251	2.82e-33
Columella	PACAT2G39705-1	2.18e-36	0.310127	0.334	0.288	6.49e-32
Columella	PACAT1G14200-2	1.85e-35	0.265898	0.427	0.386	5.5e-31
Columella	PACAT2G34690-1	1.31e-34	0.309753	0.375	0.356	3.9e-30
Columella	PACAT1G15230-2	1.33e-32	0.291804	0.384	0.357	3.98e-28
Columella	PACAT5G07860-1	8.77e-31	0.419097	0.46	0.427	2.61e-26
Columella	PACAT4G33467-3	1.39e-30	0.552746	0.29	0.25	4.15e-26
Columella	PACAT5G18630-1	1.27e-29	0.334516	0.291	0.261	3.78e-25
Columella	PACAT1G77840-1	2.11e-23	0.352108	0.391	0.393	6.28e-19
Columella	PACAT5G01350-2	3.89e-23	0.377104	0.377	0.365	1.16e-18
Columella	PACAT3G13435-1	2.21e-22	0.433713	0.388	0.366	6.57e-18
Columella	PACAT3G11230-1	1.72e-21	0.317676	0.259	0.241	5.12e-17
Columella	PACAT5G65630-1	3.26e-21	0.360426	0.328	0.298	9.72e-17
Columella	PACAT1G47710-1	1.64e-20	0.304077	0.339	0.334	4.9e-16
Columella	PACAT1G01630-1	5.7e-19	0.250412	0.358	0.345	1.7e-14
Columella	PACAT4G22240-1	5.09e-17	0.295602	0.297	0.275	1.52e-12
Columella	PACAT4G18700-2	1.19e-16	0.262811	0.334	0.327	3.53e-12
Columella	PACAT5G12120-2	7.53e-16	0.26031	0.315	0.314	2.24e-11
Columella	PACAT1G07360-1	2.03e-15	0.266783	0.37	0.376	6.06e-11
Columella	PACAT3G13430-1	2.13e-15	0.364988	0.336	0.334	6.35e-11
Columella	PACAT1G03970-1	4.16e-15	0.27248	0.274	0.268	1.24e-10
Columella	PACAT4G35860-1	1.4e-14	0.274747	0.401	0.4	4.18e-10
Columella	PACAT5G51440-1	4.45e-13	0.302722	0.321	0.304	1.33e-08
Columella	PACAT2G16660-1	2.73e-11	0.286687	0.234	0.293	8.14e-07
Columella	PACAT3G26910-1	3.18e-11	0.362289	0.285	0.285	9.46e-07
Columella	PACAT1G57990-1	5.28e-11	0.453039	0.301	0.295	1.57e-06
Columella	PACAT2G06530-1	1.24e-10	0.251599	0.353	0.354	3.7e-06
Columella	PACAT1G37130-1	2.01e-10	0.28413	0.404	0.408	5.97e-06
Columella	PACAT4G12560-1	1.02e-09	0.26371	0.325	0.333	3.05e-05
Columella	PACAT1G51420-1	3.19e-09	0.259178	0.25	0.24	9.5e-05
Columella	PACAT4G24440-1	4.5e-09	0.251683	0.298	0.305	0.000133995
Columella	PACAT1G60730-2	5.84e-09	0.287659	0.4	0.388	0.00017383
Columella	PACAT3G29035-1	1.87e-06	0.3135	0.296	0.295	0.0557372
Columella	PACAT5G07870-1	0.000280979	0.343862	0.453	0.48	1
Endodermis	PACAT2G36100-1	0	6.50421	0.61	0.104	0
Endodermis	PACAT2G28670-1	0	5.88695	0.718	0.088	0
Endodermis	PACAT5G66390-1	0	5.49798	0.578	0.058	0
Endodermis	PACAT2G39430-1	0	4.63555	0.47	0.026	0
Endodermis	PACAT4G13580-1	0	4.57181	0.452	0.026	0
Endodermis	PACAT4G11290-1	0	4.46345	0.664	0.061	0
Endodermis	PACAT5G15290-1	0	4.1698	0.623	0.023	0
Endodermis	PACAT2G30210-1	0	3.92014	0.421	0.013	0
Endodermis	PACAT3G32980-1	0	3.80758	0.89	0.041	0
Endodermis	PACAT1G71740-1	0	3.51182	0.279	0.019	0
Endodermis	PACAT2G14900-1	0	3.49992	0.822	0.043	0
Endodermis	PACAT1G61590-1	0	3.16417	0.656	0.021	0
Endodermis	PACAT3G53260-2	0	2.33449	0.649	0.262	0
Endodermis	PACAT5G04120-1	0	2.31925	0.758	0.237	0
Endodermis	PACAT2G38240-2	0	1.91436	0.474	0.227	0
Endodermis	PACAT4G26140-1	0	1.82035	0.383	0.089	0
Endodermis	PACAT4G05100-1	0	1.77635	0.526	0.05	0
Endodermis	PACAT4G04840-1	0	1.65257	0.516	0.182	0
Endodermis	PACAT3G61890-3	0	1.64383	0.487	0.167	0
Endodermis	PACAT3G16240-1	0	1.64068	0.946	0.713	0
Endodermis	PACAT2G44790-1	0	1.63141	0.927	0.685	0
Endodermis	PACAT2G36830-1	0	1.61009	0.967	0.713	0
Endodermis	PACAT2G37180-1	0	1.60169	0.271	0.093	0
Endodermis	PACAT3G05920-1	0	1.59742	0.808	0.261	0
Endodermis	PACAT3G61430-1	0	1.57558	0.748	0.484	0
Endodermis	PACAT5G06760-1	0	1.49851	0.42	0.248	0
Endodermis	PACAT3G17820-1	0	1.4459	0.675	0.503	0
Endodermis	PACAT4G01070-1	0	1.44164	0.841	0.481	0
Endodermis	PACAT2G38400-1	0	1.3658	0.594	0.288	0
Endodermis	PACAT5G58375-1	0	1.35483	0.722	0.393	0
Endodermis	PACAT3G53420-1	0	1.34307	0.984	0.714	0
Endodermis	PACAT1G75750-1	0	1.3126	0.927	0.641	0
Endodermis	PACAT2G16720-2	0	1.30725	0.593	0.269	0
Endodermis	PACAT4G12520-1	0	1.2969	0.519	0.346	0
Endodermis	PACAT5G37540-1	0	1.28927	0.632	0.207	0
Endodermis	PACAT5G55850-1	0	1.28123	0.841	0.646	0
Endodermis	PACAT2G47630-1	0	1.26509	0.253	0.02	0
Endodermis	PACAT1G55330-1	0	1.26495	0.916	0.645	0
Endodermis	PACAT5G59490-1	0	1.25132	0.563	0.308	0
Endodermis	PACAT3G09270-2	0	1.24449	0.709	0.441	0
Endodermis	PACAT1G53470-1	0	1.23484	0.684	0.399	0
Endodermis	PACAT3G14440-1	0	1.22237	0.472	0.183	0
Endodermis	PACAT1G16370-1	0	1.21709	0.583	0.191	0
Endodermis	PACAT2G46680-1	0	1.21641	0.425	0.14	0
Endodermis	PACAT5G44790-2	0	1.19068	0.727	0.523	0
Endodermis	PACAT1G17190-1	0	1.1751	0.908	0.829	0
Endodermis	PACAT4G13340-1	0	1.17125	0.653	0.304	0
Endodermis	PACAT1G61240-1	0	1.12932	0.293	0.036	0
Endodermis	PACAT5G42500-1	0	1.11478	0.386	0.087	0
Endodermis	PACAT3G60450-1	0	1.10991	0.69	0.495	0
Endodermis	PACAT1G49580-1	0	1.10517	0.435	0.072	0
Endodermis	PACAT2G36310-1	0	1.1047	0.791	0.512	0
Endodermis	PACAT1G35260-1	0	1.09235	0.531	0.071	0
Endodermis	PACAT5G18680-2	0	1.07427	0.261	0.112	0
Endodermis	PACAT5G07830-1	0	1.05461	0.535	0.048	0
Endodermis	PACAT5G13220-2	0	1.04926	0.619	0.415	0
Endodermis	PACAT2G34070-2	0	1.0484	0.413	0.159	0
Endodermis	PACAT1G43160-1	0	1.04319	0.792	0.596	0
Endodermis	PACAT5G43880-2	0	1.04306	0.614	0.199	0
Endodermis	PACAT2G36890-1	0	1.0072	0.51	0.142	0
Endodermis	PACAT4G32710-1	0	1.00608	0.397	0.053	0
Endodermis	PACAT1G06640-1	0	1.0041	0.376	0.141	0
Endodermis	PACAT1G55210-2	0	1.00338	0.829	0.377	0
Endodermis	PACAT5G38005-1	0	0.986554	0.336	0.04	0
Endodermis	PACAT4G15330-3	0	0.982579	0.319	0.053	0
Endodermis	PACAT4G25570-1	0	0.977191	0.757	0.506	0
Endodermis	PACAT1G02500-1	0	0.965903	0.943	0.811	0
Endodermis	PACAT5G07010-1	0	0.963785	0.439	0.167	0
Endodermis	PACAT4G36990-1	0	0.96261	0.731	0.533	0
Endodermis	PACAT3G52400-1	0	0.958646	0.41	0.263	0
Endodermis	PACAT3G15518-1	0	0.941859	0.278	0.062	0
Endodermis	PACAT1G36160-1	0	0.939105	0.709	0.372	0
Endodermis	PACAT1G22470-1	0	0.930258	0.508	0.279	0
Endodermis	PACAT3G57880-1	0	0.920114	0.392	0.114	0
Endodermis	PACAT1G27760-1	0	0.917141	0.647	0.479	0
Endodermis	PACAT2G43340-1	0	0.91544	0.607	0.444	0
Endodermis	PACAT2G20630-1	0	0.913086	0.562	0.435	0
Endodermis	PACAT1G66760-1	0	0.908033	0.457	0.147	0
Endodermis	PACAT1G50740-1	0	0.905641	0.506	0.348	0
Endodermis	PACAT3G11340-1	0	0.900867	0.706	0.448	0
Endodermis	PACAT5G20280-1	0	0.898919	0.649	0.191	0
Endodermis	PACAT2G25160-1	0	0.898099	0.312	0.115	0
Endodermis	PACAT3G61260-1	0	0.897137	0.707	0.529	0
Endodermis	PACAT4G30530-1	0	0.889609	0.829	0.749	0
Endodermis	PACAT1G42960-1	0	0.888452	0.395	0.175	0
Endodermis	PACAT1G51680-1	0	0.886494	0.544	0.198	0
Endodermis	PACAT3G18820-1	0	0.885655	0.486	0.315	0
Endodermis	PACAT1G17300-1	0	0.884844	0.417	0.087	0
Endodermis	PACAT4G34710-2	0	0.88394	0.576	0.442	0
Endodermis	PACAT1G09970-1	0	0.879563	0.662	0.34	0
Endodermis	PACAT4G21850-2	0	0.877032	0.828	0.771	0
Endodermis	PACAT4G35790-1	0	0.860277	0.533	0.324	0
Endodermis	PACAT3G55770-1	0	0.85543	0.762	0.602	0
Endodermis	PACAT2G15970-1	0	0.851217	0.717	0.589	0
Endodermis	PACAT1G17170-1	0	0.851143	0.892	0.751	0
Endodermis	PACAT4G25030-1	0	0.850568	0.793	0.535	0
Endodermis	PACAT1G03040-1	0	0.848659	0.578	0.211	0
Endodermis	PACAT4G16380-1	0	0.84651	0.849	0.695	0
Endodermis	PACAT1G76090-2	0	0.834548	0.505	0.351	0
Endodermis	PACAT3G10525-1	0	0.832563	0.337	0.12	0
Endodermis	PACAT1G19450-1	0	0.827126	0.542	0.244	0
Endodermis	PACAT3G06778-1	0	0.821679	0.356	0.094	0
Endodermis	PACAT1G61250-1	0	0.821056	0.772	0.531	0
Endodermis	PACAT5G46800-1	0	0.809272	0.31	0.135	0
Endodermis	PACAT2G46370-1	0	0.79607	0.668	0.49	0
Endodermis	PACAT1G15400-2	0	0.787363	0.832	0.6	0
Endodermis	PACAT3G56230-1	0	0.783529	0.379	0.125	0
Endodermis	PACAT5G63450-3	0	0.778751	0.488	0.236	0
Endodermis	PACAT1G77120-1	0	0.7712	0.264	0.106	0
Endodermis	PACAT1G20090-1	0	0.766634	0.647	0.37	0
Endodermis	PACAT4G22530-1	0	0.76071	0.501	0.299	0
Endodermis	PACAT2G46510-1	0	0.753246	0.499	0.233	0
Endodermis	PACAT1G21980-1	0	0.751704	0.384	0.268	0
Endodermis	PACAT5G42030-1	0	0.750939	0.325	0.071	0
Endodermis	PACAT1G44170-1	0	0.74995	0.622	0.277	0
Endodermis	PACAT3G22890-1	0	0.747399	0.721	0.549	0
Endodermis	PACAT3G22830-1	0	0.74497	0.606	0.37	0
Endodermis	PACAT1G08800-1	0	0.739785	0.566	0.317	0
Endodermis	PACAT5G63595-1	0	0.739127	0.327	0.054	0
Endodermis	PACAT3G23090-1	0	0.737513	0.624	0.319	0
Endodermis	PACAT2G40970-1	0	0.735231	0.59	0.254	0
Endodermis	PACAT1G06550-1	0	0.734062	0.437	0.185	0
Endodermis	PACAT5G62520-1	0	0.733022	0.691	0.584	0
Endodermis	PACAT4G28840-2	0	0.73125	0.401	0.154	0
Endodermis	PACAT3G03990-1	0	0.722851	0.486	0.342	0
Endodermis	PACAT1G62370-1	0	0.722105	0.458	0.169	0
Endodermis	PACAT1G60750-1	0	0.720473	0.443	0.215	0
Endodermis	PACAT4G17900-1	0	0.718229	0.735	0.523	0
Endodermis	PACAT4G29700-2	0	0.712113	0.346	0.073	0
Endodermis	PACAT3G05050-1	0	0.705411	0.542	0.252	0
Endodermis	PACAT4G30350-1	0	0.702139	0.54	0.19	0
Endodermis	PACAT1G72940-1	0	0.699282	0.321	0.056	0
Endodermis	PACAT2G36060-2	0	0.691761	0.636	0.424	0
Endodermis	PACAT2G44160-1	0	0.690637	0.511	0.322	0
Endodermis	PACAT5G10830-1	0	0.66884	0.692	0.516	0
Endodermis	PACAT1G13195-1	0	0.662105	0.564	0.279	0
Endodermis	PACAT1G48860-1	0	0.661838	0.565	0.234	0
Endodermis	PACAT3G12020-1	0	0.659663	0.29	0.118	0
Endodermis	PACAT3G10985-1	0	0.655137	0.823	0.714	0
Endodermis	PACAT5G47370-1	0	0.652278	0.307	0.174	0
Endodermis	PACAT1G14860-1	0	0.651958	0.615	0.398	0
Endodermis	PACAT4G15120-1	0	0.64944	0.409	0.186	0
Endodermis	PACAT3G12740-1	0	0.649212	0.602	0.388	0
Endodermis	PACAT1G11580-1	0	0.648947	0.448	0.248	0
Endodermis	PACAT5G49800-1	0	0.645744	0.366	0.104	0
Endodermis	PACAT5G61890-1	0	0.645129	0.264	0.107	0
Endodermis	PACAT4G37790-1	0	0.644728	0.377	0.188	0
Endodermis	PACAT1G02400-1	0	0.642937	0.364	0.169	0
Endodermis	PACAT3G57010-2	0	0.64258	0.651	0.372	0
Endodermis	PACAT4G17615-1	0	0.641741	0.507	0.362	0
Endodermis	PACAT4G22460-2	0	0.636848	0.335	0.141	0
Endodermis	PACAT3G15990-1	0	0.636234	0.27	0.01	0
Endodermis	PACAT5G60460-1	0	0.633723	0.4	0.243	0
Endodermis	PACAT5G44020-1	0	0.626084	0.902	0.674	0
Endodermis	PACAT4G31800-1	0	0.625002	0.484	0.341	0
Endodermis	PACAT3G27890-1	0	0.620657	0.631	0.409	0
Endodermis	PACAT4G01150-1	0	0.619253	0.55	0.227	0
Endodermis	PACAT5G61210-1	0	0.614762	0.538	0.367	0
Endodermis	PACAT5G61130-1	0	0.61463	0.301	0.087	0
Endodermis	PACAT4G36640-1	0	0.612136	0.526	0.293	0
Endodermis	PACAT4G32480-1	0	0.60942	0.584	0.368	0
Endodermis	PACAT2G45300-1	0	0.588763	0.534	0.246	0
Endodermis	PACAT3G52740-2	0	0.58429	0.318	0.19	0
Endodermis	PACAT5G66580-1	0	0.571475	0.362	0.179	0
Endodermis	PACAT3G21240-1	0	0.556607	0.494	0.172	0
Endodermis	PACAT5G42570-2	0	0.552369	0.753	0.613	0
Endodermis	PACAT1G54570-1	0	0.52836	0.392	0.074	0
Endodermis	PACAT3G26520-2	0	0.523452	0.932	0.685	0
Endodermis	PACAT3G52230-1	0	0.508424	0.338	0.176	0
Endodermis	PACAT5G54160-1	0	0.493796	0.713	0.391	0
Endodermis	PACAT2G38040-1	0	0.488008	0.538	0.269	0
Endodermis	PACAT2G38290-1	0	0.484829	0.275	0.123	0
Endodermis	PACAT4G36860-1	0	0.481882	0.294	0.082	0
Endodermis	PACAT1G61820-1	0	0.480519	0.272	0.1	0
Endodermis	PACAT4G18360-1	0	0.47654	0.401	0.087	0
Endodermis	PACAT5G62500-1	0	0.47201	0.444	0.301	0
Endodermis	PACAT3G47210-1	0	0.455266	0.376	0.111	0
Endodermis	PACAT4G28880-1	0	0.435201	0.613	0.37	0
Endodermis	PACAT2G37970-1	0	0.433607	0.472	0.26	0
Endodermis	PACAT4G23060-1	0	0.427559	0.393	0.177	0
Endodermis	PACAT1G70230-1	0	0.417237	0.256	0.076	0
Endodermis	PACAT3G01520-1	0	0.350112	0.528	0.323	0
Endodermis	PACAT5G37260-1	0	0.344836	0.453	0.255	0
Endodermis	PACAT2G41705-1	0	0.344366	0.342	0.1	0
Endodermis	PACAT4G24060-1	0	0.34092	0.41	0.135	0
Endodermis	PACAT4G23050-1	0	0.340646	0.54	0.376	0
Endodermis	PACAT4G33580-1	0	0.337853	0.401	0.234	0
Endodermis	PACAT5G27380-2	0	0.336436	0.522	0.269	0
Endodermis	PACAT2G05632-1	0	0.33386	0.269	0.095	0
Endodermis	PACAT1G15350-2	0	0.333344	0.629	0.393	0
Endodermis	PACAT2G26190-1	0	0.322169	0.346	0.153	0
Endodermis	PACAT5G63905-1	0	0.321384	0.504	0.334	0
Endodermis	PACAT4G18530-1	0	0.319748	0.272	0.045	0
Endodermis	PACAT2G14170-1	0	0.319391	0.269	0.12	0
Endodermis	PACAT5G01830-1	0	0.31785	0.496	0.297	0
Endodermis	PACAT4G01897-1	0	0.31272	0.336	0.196	0
Endodermis	PACAT5G25350-1	0	0.311763	0.264	0.131	0
Endodermis	PACAT4G40080-1	0	0.308573	0.279	0.115	0
Endodermis	PACAT1G69960-2	0	0.305539	0.419	0.206	0
Endodermis	PACAT5G47870-1	0	0.30423	0.274	0.099	0
Endodermis	PACAT5G64460-1	0	0.302403	0.325	0.129	0
Endodermis	PACAT1G01830-1	0	0.30126	0.297	0.114	0
Endodermis	PACAT2G28200-1	0	0.297859	0.274	0.145	0
Endodermis	PACAT2G07180-1	0	0.297105	0.252	0.066	0
Endodermis	PACAT1G76790-1	0	0.296871	0.453	0.292	0
Endodermis	PACAT5G54540-1	0	0.290622	0.301	0.177	0
Endodermis	PACAT3G07720-1	0	0.290334	0.54	0.372	0
Endodermis	PACAT3G06760-1	0	0.289206	0.464	0.318	0
Endodermis	PACAT1G72770-1	0	0.28769	0.441	0.296	0
Endodermis	PACAT2G16900-1	0	0.287459	0.572	0.398	0
Endodermis	PACAT4G34590-1	0	0.281346	0.382	0.135	0
Endodermis	PACAT5G11860-1	0	0.279054	0.377	0.205	0
Endodermis	PACAT5G10750-1	0	0.278992	0.419	0.233	0
Endodermis	PACAT1G10960-1	0	0.278175	0.391	0.192	0
Endodermis	PACAT5G08835-1	0	0.272649	0.289	0.167	0
Endodermis	PACAT2G20670-1	0	0.266977	0.516	0.348	0
Endodermis	PACAT3G12700-1	0	0.266014	0.294	0.149	0
Endodermis	PACAT1G32400-1	0	0.262685	0.493	0.337	0
Endodermis	PACAT3G12360-1	0	0.261748	0.383	0.205	0
Endodermis	PACAT1G01090-1	0	0.261711	0.518	0.335	0
Endodermis	PACAT2G14878-1	0	0.260895	0.464	0.315	0
Endodermis	PACAT5G57910-1	4.8e-305	0.25671	0.379	0.241	1.43e-300
Endodermis	PACAT1G76070-1	1.1e-304	0.302473	0.539	0.376	3.28e-300
Endodermis	PACAT3G52360-1	5.49e-299	0.371686	0.857	0.775	1.64e-294
Endodermis	PACAT4G35090-2	5.08e-293	0.289946	0.689	0.567	1.51e-288
Endodermis	PACAT1G07985-1	3.25e-286	0.556354	0.305	0.192	9.67e-282
Endodermis	PACAT1G13360-1	1.28e-283	0.452998	0.504	0.372	3.82e-279
Endodermis	PACAT2G29440-3	4.75e-273	0.562928	0.794	0.75	1.41e-268
Endodermis	PACAT4G21830-2	1.43e-268	0.60885	0.708	0.641	4.26e-264
Endodermis	PACAT5G35360-1	8.26e-268	0.267839	0.416	0.277	2.46e-263
Endodermis	PACAT1G78100-1	3.06e-265	0.324256	0.529	0.38	9.1e-261
Endodermis	PACAT4G25100-1	1.1e-263	0.302494	0.281	0.169	3.27e-259
Endodermis	PACAT2G39800-1	2.55e-259	0.359854	0.411	0.287	7.6e-255
Endodermis	PACAT3G05500-1	4.18e-236	0.665167	0.613	0.524	1.25e-231
Endodermis	PACAT1G19180-1	1.82e-235	0.307105	0.822	0.775	5.41e-231
Endodermis	PACAT1G54630-1	1.37e-234	0.272868	0.628	0.474	4.07e-230
Endodermis	PACAT5G25280-1	3.72e-234	0.356421	0.462	0.335	1.11e-229
Endodermis	PACAT1G74950-1	9.56e-221	0.529893	0.628	0.535	2.85e-216
Endodermis	PACAT1G32640-2	1.15e-217	0.2729	0.64	0.501	3.43e-213
Endodermis	PACAT2G45310-1	1.27e-217	0.312304	0.302	0.203	3.79e-213
Endodermis	PACAT5G26030-1	5.61e-217	0.337817	0.263	0.164	1.67e-212
Endodermis	PACAT5G54380-2	7.63e-208	0.299862	0.33	0.224	2.27e-203
Endodermis	PACAT1G56580-2	2.51e-203	0.463131	0.308	0.209	7.47e-199
Endodermis	PACAT1G09940-1	3.66e-198	0.334996	0.512	0.388	1.09e-193
Endodermis	PACAT1G16850-1	1.47e-197	0.304088	0.397	0.282	4.37e-193
Endodermis	PACAT4G35100-1	1.02e-187	0.259509	0.722	0.602	3.03e-183
Endodermis	PACAT5G20650-1	1.94e-187	0.521823	0.402	0.316	5.79e-183
Endodermis	PACAT3G11410-1	2.82e-172	0.250117	0.469	0.359	8.41e-168
Endodermis	PACAT5G65390-1	1.07e-162	1.14174	0.363	0.283	3.18e-158
Endodermis	PACAT5G40390-1	2e-160	0.271828	0.487	0.391	5.97e-156
Endodermis	PACAT2G39420-1	3.05e-156	0.27906	0.28	0.192	9.09e-152
Endodermis	PACAT1G76180-2	2e-133	0.323052	0.95	0.942	5.96e-129
Endodermis	PACAT1G69760-3	2.12e-129	0.33343	0.648	0.592	6.33e-125
Endodermis	PACAT5G60680-1	1.57e-121	0.373821	0.367	0.286	4.67e-117
Endodermis	PACAT3G20340-1	2.15e-107	0.251994	0.307	0.231	6.42e-103
Endodermis	PACAT1G65930-1	4.99e-96	0.286909	0.53	0.474	1.49e-91
Endodermis	PACAT1G07135-2	2.41e-64	0.483149	0.26	0.202	7.19e-60
Endodermis	PACAT5G10430-2	5.64e-16	0.278195	0.701	0.686	1.68e-11
Trichoblast	PACAT4G26010-1	0	3.71709	0.553	0.141	0
Trichoblast	PACAT5G64100-1	0	3.16215	0.668	0.16	0
Trichoblast	PACAT4G12545-1	0	3.11988	0.391	0.079	0
Trichoblast	PACAT5G57625-1	0	3.07664	0.315	0.038	0
Trichoblast	PACAT1G65310-1	0	3.00738	0.392	0.097	0
Trichoblast	PACAT4G00680-1	0	2.80582	0.362	0.04	0
Trichoblast	PACAT4G22666-1	0	2.7016	0.565	0.084	0
Trichoblast	PACAT4G01630-1	0	2.24437	0.538	0.169	0
Trichoblast	PACAT5G44610-1	0	2.2438	0.775	0.172	0
Trichoblast	PACAT1G04040-2	0	2.214	0.485	0.256	0
Trichoblast	PACAT1G19900-1	0	2.00981	0.317	0.026	0
Trichoblast	PACAT5G40690-1	0	1.96089	0.769	0.402	0
Trichoblast	PACAT5G04960-1	0	1.94623	0.272	0.013	0
Trichoblast	PACAT1G67330-1	0	1.9083	0.727	0.154	0
Trichoblast	PACAT5G43350-2	0	1.85395	0.576	0.058	0
Trichoblast	PACAT4G30320-1	0	1.79324	0.388	0.056	0
Trichoblast	PACAT3G05490-1	0	1.79297	0.883	0.671	0
Trichoblast	PACAT4G23400-1	0	1.6873	0.572	0.243	0
Trichoblast	PACAT5G15600-1	0	1.67949	0.517	0.118	0
Trichoblast	PACAT3G19390-1	0	1.63321	0.761	0.445	0
Trichoblast	PACAT3G21680-2	0	1.56037	0.572	0.24	0
Trichoblast	PACAT4G08410-1	0	1.54986	0.251	0.008	0
Trichoblast	PACAT5G14360-1	0	1.53693	0.535	0.283	0
Trichoblast	PACAT2G30930-1	0	1.53419	0.841	0.58	0
Trichoblast	PACAT1G13950-1	0	1.50603	0.62	0.176	0
Trichoblast	PACAT2G25810-1	0	1.50554	0.417	0.142	0
Trichoblast	PACAT1G06923-1	0	1.48486	0.254	0.012	0
Trichoblast	PACAT2G17500-1	0	1.48056	0.647	0.247	0
Trichoblast	PACAT5G24140-2	0	1.47355	0.584	0.071	0
Trichoblast	PACAT4G29905-1	0	1.39695	0.32	0.074	0
Trichoblast	PACAT4G22214-1	0	1.3932	0.255	0.065	0
Trichoblast	PACAT4G20860-1	0	1.37223	0.674	0.14	0
Trichoblast	PACAT4G09990-1	0	1.3658	0.376	0.061	0
Trichoblast	PACAT2G04170-1	0	1.34603	0.436	0.119	0
Trichoblast	PACAT2G39110-1	0	1.34533	0.57	0.178	0
Trichoblast	PACAT3G23600-1	0	1.34059	0.453	0.301	0
Trichoblast	PACAT5G09978-1	0	1.33108	0.282	0.098	0
Trichoblast	PACAT3G02240-1	0	1.22415	0.36	0.036	0
Trichoblast	PACAT1G47128-2	0	1.20358	0.882	0.617	0
Trichoblast	PACAT5G49270-3	0	1.19683	0.344	0.013	0
Trichoblast	PACAT4G30170-1	0	1.18548	0.404	0.212	0
Trichoblast	PACAT5G39320-1	0	1.17442	0.782	0.6	0
Trichoblast	PACAT3G16460-1	0	1.10723	0.526	0.314	0
Trichoblast	PACAT5G24090-1	0	1.06763	0.527	0.087	0
Trichoblast	PACAT2G47650-1	0	1.06704	0.394	0.244	0
Trichoblast	PACAT4G31470-1	0	1.05561	0.378	0.093	0
Trichoblast	PACAT4G02370-1	0	1.04909	0.756	0.364	0
Trichoblast	PACAT3G16420-1	0	1.03573	0.936	0.658	0
Trichoblast	PACAT4G13440-1	0	1.0105	0.477	0.047	0
Trichoblast	PACAT4G23470-1	0	0.980961	0.389	0.282	0
Trichoblast	PACAT3G49845-1	0	0.971522	0.702	0.287	0
Trichoblast	PACAT1G27740-1	0	0.959386	0.333	0.025	0
Trichoblast	PACAT1G54410-3	0	0.94965	0.948	0.83	0
Trichoblast	PACAT5G47450-3	0	0.926723	0.584	0.284	0
Trichoblast	PACAT2G47380-1	0	0.923905	0.635	0.566	0
Trichoblast	PACAT3G26440-1	0	0.900532	0.511	0.066	0
Trichoblast	PACAT1G30990-1	0	0.880271	0.26	0.01	0
Trichoblast	PACAT2G39518-1	0	0.876738	0.309	0.035	0
Trichoblast	PACAT2G15970-1	0	0.876495	0.721	0.581	0
Trichoblast	PACAT1G15120-1	0	0.828264	0.731	0.64	0
Trichoblast	PACAT1G14860-1	0	0.814321	0.682	0.371	0
Trichoblast	PACAT2G20820-1	0	0.805514	0.747	0.639	0
Trichoblast	PACAT2G20880-1	0	0.795301	0.366	0.12	0
Trichoblast	PACAT5G42785-2	0	0.791063	0.422	0.089	0
Trichoblast	PACAT3G28740-3	0	0.790717	0.576	0.411	0
Trichoblast	PACAT1G15350-2	0	0.787524	0.687	0.366	0
Trichoblast	PACAT3G46430-1	0	0.786459	0.573	0.495	0
Trichoblast	PACAT1G05205-1	0	0.760818	0.63	0.407	0
Trichoblast	PACAT5G45500-2	0	0.734908	0.498	0.1	0
Trichoblast	PACAT1G76070-1	0	0.734444	0.617	0.349	0
Trichoblast	PACAT5G01800-1	0	0.710895	0.648	0.403	0
Trichoblast	PACAT2G18690-1	0	0.690409	0.343	0.078	0
Trichoblast	PACAT4G26690-3	0	0.686496	0.509	0.31	0
Trichoblast	PACAT5G55960-1	0	0.641903	0.538	0.197	0
Trichoblast	PACAT2G47520-2	0	0.508666	0.342	0.158	0
Trichoblast	PACAT1G08830-1	0	0.50852	0.793	0.697	0
Trichoblast	PACAT3G05990-1	0	0.508053	0.44	0.172	0
Trichoblast	PACAT5G26280-1	0	0.504519	0.699	0.363	0
Trichoblast	PACAT5G20250-1	0	0.504196	0.623	0.395	0
Trichoblast	PACAT3G27240-1	0	0.501574	0.571	0.471	0
Trichoblast	PACAT1G11310-2	0	0.498097	0.377	0.186	0
Trichoblast	PACAT1G68440-1	0	0.497412	0.853	0.726	0
Trichoblast	PACAT5G54760-1	0	0.49545	0.773	0.599	0
Trichoblast	PACAT5G64130-1	0	0.492256	0.539	0.461	0
Trichoblast	PACAT5G49680-1	0	0.49221	0.413	0.077	0
Trichoblast	PACAT1G76980-1	0	0.491662	0.52	0.351	0
Trichoblast	PACAT3G14260-2	0	0.483243	0.331	0.139	0
Trichoblast	PACAT1G78680-1	0	0.483038	0.488	0.234	0
Trichoblast	PACAT3G61060-1	0	0.480265	0.322	0.158	0
Trichoblast	PACAT1G65290-1	0	0.47964	0.661	0.543	0
Trichoblast	PACAT1G24440-1	0	0.476811	0.428	0.183	0
Trichoblast	PACAT1G27290-1	0	0.476608	0.689	0.428	0
Trichoblast	PACAT1G29330-3	0	0.472237	0.624	0.371	0
Trichoblast	PACAT1G10140-2	0	0.471116	0.604	0.479	0
Trichoblast	PACAT1G64200-1	0	0.467196	0.369	0.2	0
Trichoblast	PACAT4G12090-2	0	0.463145	0.269	0.063	0
Trichoblast	PACAT2G47710-1	0	0.458099	0.647	0.414	0
Trichoblast	PACAT1G02305-1	0	0.457583	0.713	0.435	0
Trichoblast	PACAT1G24350-1	0	0.456797	0.513	0.237	0
Trichoblast	PACAT2G47485-1	0	0.456636	0.723	0.43	0
Trichoblast	PACAT2G30250-1	0	0.455419	0.423	0.148	0
Trichoblast	PACAT1G04250-1	0	0.45304	0.831	0.641	0
Trichoblast	PACAT3G12040-1	0	0.45237	0.343	0.036	0
Trichoblast	PACAT3G18170-1	0	0.451006	0.296	0.082	0
Trichoblast	PACAT2G41380-1	0	0.449658	0.334	0.133	0
Trichoblast	PACAT1G43160-1	0	0.446891	0.742	0.595	0
Trichoblast	PACAT2G39570-1	0	0.445285	0.492	0.326	0
Trichoblast	PACAT4G23760-1	0	0.443046	0.431	0.257	0
Trichoblast	PACAT4G24690-1	0	0.440706	0.639	0.458	0
Trichoblast	PACAT2G39420-1	0	0.439117	0.315	0.179	0
Trichoblast	PACAT5G04740-1	0	0.433422	0.796	0.578	0
Trichoblast	PACAT3G28710-1	0	0.431188	0.404	0.281	0
Trichoblast	PACAT1G16240-1	0	0.425891	0.483	0.341	0
Trichoblast	PACAT4G19045-1	0	0.42128	0.436	0.133	0
Trichoblast	PACAT5G07440-1	0	0.418894	0.925	0.744	0
Trichoblast	PACAT2G19450-1	0	0.416006	0.36	0.153	0
Trichoblast	PACAT5G16370-1	0	0.41415	0.435	0.202	0
Trichoblast	PACAT5G43580-1	0	0.413175	0.699	0.364	0
Trichoblast	PACAT1G72730-1	0	0.410671	0.437	0.186	0
Trichoblast	PACAT3G48340-1	0	0.407846	0.823	0.392	0
Trichoblast	PACAT2G16790-1	0	0.405008	0.413	0.201	0
Trichoblast	PACAT2G20750-1	0	0.404638	0.327	0.163	0
Trichoblast	PACAT5G65990-1	0	0.403702	0.464	0.238	0
Trichoblast	PACAT5G13330-1	0	0.399621	0.355	0.159	0
Trichoblast	PACAT1G47480-1	0	0.39856	0.393	0.161	0
Trichoblast	PACAT1G17860-1	0	0.397417	0.892	0.552	0
Trichoblast	PACAT5G16830-1	0	0.391848	0.561	0.393	0
Trichoblast	PACAT2G41660-1	0	0.388506	0.811	0.606	0
Trichoblast	PACAT3G53480-1	0	0.387714	0.502	0.284	0
Trichoblast	PACAT3G46060-1	0	0.386105	0.73	0.587	0
Trichoblast	PACAT4G17870-1	0	0.382464	0.521	0.337	0
Trichoblast	PACAT1G14220-1	0	0.382363	0.38	0.178	0
Trichoblast	PACAT3G59320-1	0	0.379252	0.419	0.108	0
Trichoblast	PACAT5G07370-1	0	0.372547	0.585	0.312	0
Trichoblast	PACAT5G48412-2	0	0.370383	0.378	0.219	0
Trichoblast	PACAT2G43810-1	0	0.370265	0.507	0.322	0
Trichoblast	PACAT3G48360-3	0	0.369949	0.453	0.242	0
Trichoblast	PACAT1G22985-1	0	0.369837	0.46	0.329	0
Trichoblast	PACAT1G20840-3	0	0.369458	0.479	0.248	0
Trichoblast	PACAT5G24170-2	0	0.368111	0.301	0.105	0
Trichoblast	PACAT1G61770-1	0	0.368005	0.379	0.193	0
Trichoblast	PACAT2G33630-1	0	0.366156	0.54	0.298	0
Trichoblast	PACAT3G50830-1	0	0.365882	0.335	0.169	0
Trichoblast	PACAT1G48240-1	0	0.363964	0.383	0.187	0
Trichoblast	PACAT5G40930-1	0	0.363558	0.393	0.278	0
Trichoblast	PACAT2G05260-1	0	0.358716	0.447	0.185	0
Trichoblast	PACAT5G03080-1	0	0.352702	0.59	0.378	0
Trichoblast	PACAT5G25820-1	0	0.352229	0.31	0.044	0
Trichoblast	PACAT5G10260-1	0	0.350125	0.365	0.155	0
Trichoblast	PACAT1G18180-1	0	0.349345	0.34	0.067	0
Trichoblast	PACAT3G14590-1	0	0.346955	0.343	0.094	0
Trichoblast	PACAT2G27830-1	0	0.346658	0.505	0.319	0
Trichoblast	PACAT3G53600-1	0	0.346439	0.48	0.334	0
Trichoblast	PACAT3G53670-1	0	0.345344	0.385	0.233	0
Trichoblast	PACAT3G11320-1	0	0.342177	0.457	0.267	0
Trichoblast	PACAT5G55940-1	0	0.340573	0.498	0.367	0
Trichoblast	PACAT2G44010-1	0	0.340178	0.386	0.1	0
Trichoblast	PACAT3G18215-1	0	0.339098	0.454	0.215	0
Trichoblast	PACAT2G30360-1	0	0.338867	0.736	0.54	0
Trichoblast	PACAT1G19700-1	0	0.33849	0.383	0.139	0
Trichoblast	PACAT4G29130-2	0	0.338168	0.692	0.47	0
Trichoblast	PACAT5G02040-1	0	0.337979	0.48	0.236	0
Trichoblast	PACAT2G44490-1	0	0.336233	0.425	0.17	0
Trichoblast	PACAT1G05210-1	0	0.335659	0.389	0.157	0
Trichoblast	PACAT5G37510-1	0	0.335536	0.749	0.554	0
Trichoblast	PACAT1G20460-1	0	0.334912	0.498	0.248	0
Trichoblast	PACAT2G29740-1	0	0.334067	0.251	0.027	0
Trichoblast	PACAT2G19180-1	0	0.332473	0.508	0.291	0
Trichoblast	PACAT4G32650-1	0	0.329035	0.397	0.106	0
Trichoblast	PACAT3G10660-1	0	0.326918	0.387	0.107	0
Trichoblast	PACAT5G38700-1	0	0.326136	0.34	0.131	0
Trichoblast	PACAT2G41780-1	0	0.324046	0.27	0.117	0
Trichoblast	PACAT2G37940-1	0	0.320478	0.569	0.33	0
Trichoblast	PACAT5G14120-1	0	0.314503	0.496	0.252	0
Trichoblast	PACAT1G70590-1	0	0.306819	0.441	0.251	0
Trichoblast	PACAT2G18700-1	0	0.306077	0.501	0.366	0
Trichoblast	PACAT4G03820-1	0	0.303593	0.289	0.094	0
Trichoblast	PACAT1G60940-1	0	0.301476	0.635	0.42	0
Trichoblast	PACAT2G27480-1	0	0.300951	0.306	0.106	0
Trichoblast	PACAT5G63510-1	0	0.299783	0.429	0.303	0
Trichoblast	PACAT1G48160-1	0	0.294882	0.605	0.445	0
Trichoblast	PACAT3G47780-1	0	0.294672	0.292	0.152	0
Trichoblast	PACAT3G03280-1	0	0.293293	0.458	0.233	0
Trichoblast	PACAT5G12200-1	0	0.287863	0.329	0.136	0
Trichoblast	PACAT3G46080-1	0	0.283274	0.266	0.121	0
Trichoblast	PACAT1G21930-1	0	0.282983	0.364	0.161	0
Trichoblast	PACAT2G45400-1	0	0.277018	0.389	0.264	0
Trichoblast	PACAT3G54020-1	0	0.270623	0.39	0.194	0
Trichoblast	PACAT2G06025-1	0	0.268309	0.505	0.282	0
Trichoblast	PACAT2G39130-1	0	0.266071	0.423	0.196	0
Trichoblast	PACAT2G03340-3	0	0.265423	0.327	0.089	0
Trichoblast	PACAT3G15115-1	0	0.265299	0.329	0.137	0
Trichoblast	PACAT4G13340-1	0	0.262267	0.53	0.31	0
Trichoblast	PACAT3G22845-2	0	0.259153	0.55	0.415	0
Trichoblast	PACAT3G56230-1	0	0.250515	0.286	0.13	0
Trichoblast	PACAT5G52840-1	9.44e-296	0.261535	0.727	0.619	2.81e-291
Trichoblast	PACAT5G40650-2	2.36e-285	0.259892	0.345	0.239	7.02e-281
Trichoblast	PACAT1G49140-1	4.1e-247	0.502394	0.326	0.24	1.22e-242
Pericycle	PACAT2G21170-3	0	0.88217	0.633	0.46	0
Pericycle	PACAT1G33470-1	0	0.876817	0.546	0.214	0
Pericycle	PACAT2G34140-1	0	0.874711	0.254	0.071	0
Pericycle	PACAT4G39260-1	0	0.87451	0.752	0.611	0
Pericycle	PACAT1G70600-1	0	0.868076	0.672	0.448	0
Pericycle	PACAT2G19110-1	0	0.865204	0.271	0.021	0
Pericycle	PACAT1G60750-1	0	0.861697	0.332	0.227	0
Pericycle	PACAT2G04800-1	0	0.858189	0.368	0.118	0
Pericycle	PACAT4G01850-1	0	0.851022	0.936	0.818	0
Pericycle	PACAT1G77020-1	0	0.848613	0.433	0.075	0
Pericycle	PACAT5G19260-1	0	0.847743	0.252	0.063	0
Pericycle	PACAT4G22610-1	0	0.84727	0.322	0.196	0
Pericycle	PACAT5G42650-3	0	0.845735	0.51	0.362	0
Pericycle	PACAT2G27510-2	0	0.844086	0.884	0.721	0
Pericycle	PACAT3G24830-1	0	0.84373	0.505	0.328	0
Pericycle	PACAT5G44530-1	0	0.839771	0.313	0.025	0
Pericycle	PACAT1G74100-1	0	0.834601	0.356	0.212	0
Pericycle	PACAT5G04590-1	0	0.832397	0.582	0.362	0
Pericycle	PACAT1G08800-1	0	0.827581	0.453	0.329	0
Pericycle	PACAT4G27350-1	0	0.826944	0.335	0.187	0
Pericycle	PACAT3G02770-1	0	0.821095	0.421	0.205	0
Pericycle	PACAT3G27890-1	0	0.815588	0.554	0.415	0
Pericycle	PACAT3G61110-1	0	0.814402	0.631	0.432	0
Pericycle	PACAT5G02960-1	0	0.813977	0.856	0.602	0
Pericycle	PACAT5G12140-3	0	0.808272	0.738	0.619	0
Pericycle	PACAT5G41520-1	0	0.79851	0.746	0.518	0
Pericycle	PACAT4G33010-2	0	0.798237	0.325	0.113	0
Pericycle	PACAT1G07770-1	0	0.792032	0.536	0.367	0
Pericycle	PACAT5G55530-1	0	0.791432	0.441	0.125	0
Pericycle	PACAT5G07090-1	0	0.790457	0.528	0.322	0
Pericycle	PACAT1G27030-1	0	0.786217	0.262	0.094	0
Pericycle	PACAT5G63160-1	0	0.778931	0.3	0.103	0
Pericycle	PACAT3G22890-1	0	0.773896	0.666	0.553	0
Pericycle	PACAT4G02380-1	0	0.762805	0.901	0.832	0
Pericycle	PACAT3G02560-1	0	0.757074	0.506	0.302	0
Pericycle	PACAT2G01150-1	0	0.754917	0.379	0.251	0
Pericycle	PACAT1G74090-1	0	0.753638	0.32	0.066	0
Pericycle	PACAT2G45300-1	0	0.749227	0.455	0.25	0
Pericycle	PACAT1G52890-1	0	0.742227	0.29	0.109	0
Pericycle	PACAT1G60950-1	0	0.740928	0.266	0.068	0
Pericycle	PACAT2G16900-1	0	0.734159	0.518	0.402	0
Pericycle	PACAT3G02360-1	0	0.732008	0.845	0.694	0
Pericycle	PACAT5G18380-2	0	0.726442	0.437	0.313	0
Pericycle	PACAT1G02780-1	0	0.726187	0.699	0.58	0
Pericycle	PACAT5G28060-2	0	0.720371	0.62	0.442	0
Pericycle	PACAT2G36830-1	0	0.716091	0.942	0.708	0
Pericycle	PACAT1G64720-1	0	0.711375	0.414	0.241	0
Pericycle	PACAT1G18540-1	0	0.710712	0.617	0.38	0
Pericycle	PACAT4G10480-1	0	0.707225	0.565	0.343	0
Pericycle	PACAT3G04400-1	0	0.707166	0.655	0.454	0
Pericycle	PACAT3G06350-2	0	0.702976	0.357	0.244	0
Pericycle	PACAT4G28290-2	0	0.702221	0.326	0.153	0
Pericycle	PACAT2G47610-1	0	0.701089	0.633	0.413	0
Pericycle	PACAT3G20390-1	0	0.697889	0.74	0.597	0
Pericycle	PACAT4G15000-1	0	0.693552	0.578	0.388	0
Pericycle	PACAT5G11970-2	0	0.691691	0.66	0.47	0
Pericycle	PACAT3G09200-1	0	0.690621	0.776	0.583	0
Pericycle	PACAT5G28080-2	0	0.689978	0.287	0.023	0
Pericycle	PACAT3G12110-1	0	0.683064	0.292	0.157	0
Pericycle	PACAT4G37930-1	0	0.682844	0.31	0.063	0
Pericycle	PACAT3G47960-2	0	0.67847	0.505	0.337	0
Pericycle	PACAT3G25520-1	0	0.669436	0.623	0.446	0
Pericycle	PACAT5G19510-1	0	0.666379	0.706	0.563	0
Pericycle	PACAT5G22630-1	0	0.665473	0.566	0.435	0
Pericycle	PACAT4G01070-1	0	0.663644	0.719	0.491	0
Pericycle	PACAT4G35550-1	0	0.663407	0.406	0.128	0
Pericycle	PACAT4G31820-1	0	0.659188	0.282	0.086	0
Pericycle	PACAT3G54950-1	0	0.653127	0.344	0.134	0
Pericycle	PACAT3G06700-2	0	0.645348	0.537	0.441	0
Pericycle	PACAT5G52050-1	0	0.645195	0.299	0.168	0
Pericycle	PACAT1G12000-1	0	0.639072	0.262	0.148	0
Pericycle	PACAT4G32400-1	0	0.638893	0.345	0.144	0
Pericycle	PACAT3G23810-1	0	0.63623	0.658	0.458	0
Pericycle	PACAT5G51780-1	0	0.630384	0.251	0.127	0
Pericycle	PACAT1G09690-1	0	0.627387	0.735	0.528	0
Pericycle	PACAT2G47110-1	0	0.624391	0.406	0.285	0
Pericycle	PACAT5G19740-1	0	0.624236	0.258	0.051	0
Pericycle	PACAT1G14980-1	0	0.623593	0.587	0.429	0
Pericycle	PACAT4G18730-1	0	0.620886	0.558	0.375	0
Pericycle	PACAT2G33310-2	0	0.617246	0.303	0.143	0
Pericycle	PACAT5G04800-1	0	0.613323	0.624	0.458	0
Pericycle	PACAT2G27080-1	0	0.605457	0.435	0.243	0
Pericycle	PACAT4G17900-1	0	0.602742	0.66	0.529	0
Pericycle	PACAT1G48830-1	0	0.59789	0.534	0.408	0
Pericycle	PACAT1G56580-2	0	0.596324	0.342	0.199	0
Pericycle	PACAT5G23050-1	0	0.592622	0.252	0.094	0
Pericycle	PACAT1G24100-1	0	0.592598	0.291	0.134	0
Pericycle	PACAT1G77450-1	0	0.590187	0.54	0.427	0
Pericycle	PACAT5G14390-1	0	0.589039	0.408	0.172	0
Pericycle	PACAT2G24200-2	0	0.587694	0.343	0.209	0
Pericycle	PACAT1G30230-1	0	0.582246	0.599	0.472	0
Pericycle	PACAT3G12760-1	0	0.571354	0.377	0.21	0
Pericycle	PACAT5G27000-1	0	0.566228	0.252	0.054	0
Pericycle	PACAT1G34030-2	0	0.565893	0.518	0.371	0
Pericycle	PACAT3G52930-4	0	0.560556	0.981	0.929	0
Pericycle	PACAT4G16143-1	0	0.551215	0.464	0.264	0
Pericycle	PACAT1G73230-1	0	0.550745	0.645	0.488	0
Pericycle	PACAT2G28000-1	0	0.549171	0.254	0.093	0
Pericycle	PACAT3G48520-2	0	0.543779	0.388	0.247	0
Pericycle	PACAT3G29200-1	0	0.535921	0.35	0.204	0
Pericycle	PACAT1G57720-1	0	0.53482	0.64	0.489	0
Pericycle	PACAT1G26880-1	0	0.532567	0.368	0.249	0
Pericycle	PACAT3G60770-1	0	0.532034	0.455	0.332	0
Pericycle	PACAT5G44720-1	0	0.526061	0.348	0.199	0
Pericycle	PACAT5G23740-1	0	0.524034	0.469	0.31	0
Pericycle	PACAT2G45820-2	0	0.517591	0.871	0.694	0
Pericycle	PACAT5G10830-1	0	0.513466	0.647	0.518	0
Pericycle	PACAT5G55730-1	0	0.511679	0.298	0.161	0
Pericycle	PACAT1G28580-1	0	0.510621	0.284	0.146	0
Pericycle	PACAT1G72160-2	0	0.50943	0.487	0.327	0
Pericycle	PACAT3G10960-1	0	0.509387	0.361	0.229	0
Pericycle	PACAT4G27000-1	0	0.506501	0.494	0.388	0
Pericycle	PACAT1G63290-1	0	0.503063	0.467	0.335	0
Pericycle	PACAT3G62870-1	0	0.500752	0.423	0.3	0
Pericycle	PACAT3G55750-1	0	0.499733	0.374	0.244	0
Pericycle	PACAT5G27380-2	0	0.494301	0.449	0.273	0
Pericycle	PACAT4G12080-1	0	0.491303	0.369	0.261	0
Pericycle	PACAT5G56670-1	0	0.491115	0.608	0.449	0
Pericycle	PACAT4G25890-1	0	0.488597	0.322	0.159	0
Pericycle	PACAT5G65430-1	0	0.4872	0.822	0.712	0
Pericycle	PACAT5G35530-1	0	0.481261	0.459	0.321	0
Pericycle	PACAT5G53420-1	0	0.480571	0.267	0.08	0
Pericycle	PACAT4G39660-1	0	0.478936	0.434	0.295	0
Pericycle	PACAT4G37910-2	0	0.476161	0.527	0.377	0
Pericycle	PACAT3G22230-1	0	0.474811	0.602	0.378	0
Pericycle	PACAT4G01330-1	0	0.473774	0.31	0.156	0
Pericycle	PACAT1G56700-1	0	0.472059	0.587	0.396	0
Pericycle	PACAT2G36170-1	0	0.471968	0.356	0.221	0
Pericycle	PACAT1G06000-1	0	0.471108	0.409	0.287	0
Pericycle	PACAT3G53750-1	0	0.470684	0.381	0.196	0
Pericycle	PACAT1G11860-1	0	0.464115	0.25	0.145	0
Pericycle	PACAT2G37270-2	0	0.461078	0.58	0.363	0
Pericycle	PACAT2G22250-1	0	0.457066	0.274	0.149	0
Pericycle	PACAT3G09440-2	0	0.456276	0.795	0.729	0
Pericycle	PACAT2G44860-2	0	0.452668	0.419	0.21	0
Pericycle	PACAT3G14440-1	0	0.451925	0.319	0.201	0
Pericycle	PACAT5G17910-1	0	0.448148	0.381	0.271	0
Pericycle	PACAT5G27850-1	0	0.445057	0.492	0.375	0
Pericycle	PACAT2G22080-1	0	0.444238	0.359	0.222	0
Pericycle	PACAT1G75170-1	0	0.441377	0.467	0.292	0
Pericycle	PACAT2G17240-1	0	0.440856	0.41	0.259	0
Pericycle	PACAT2G37170-1	0	0.439519	0.862	0.589	0
Pericycle	PACAT5G58420-1	0	0.436645	0.539	0.356	0
Pericycle	PACAT5G52470-1	0	0.435717	0.305	0.129	0
Pericycle	PACAT3G47980-1	0	0.433598	0.274	0.139	0
Pericycle	PACAT5G11690-1	0	0.431902	0.256	0.077	0
Pericycle	PACAT1G51070-1	0	0.428848	0.506	0.395	0
Pericycle	PACAT1G09430-1	0	0.419358	0.459	0.342	0
Pericycle	PACAT1G52540-1	0	0.416851	0.36	0.192	0
Pericycle	PACAT1G70750-1	0	0.41306	0.25	0.139	0
Pericycle	PACAT5G56010-1	0	0.411977	0.611	0.478	0
Pericycle	PACAT2G40590-1	0	0.406348	0.472	0.29	0
Pericycle	PACAT2G28510-1	0	0.400048	0.275	0.086	0
Pericycle	PACAT4G29390-2	0	0.398959	0.457	0.337	0
Pericycle	PACAT2G24360-1	0	0.398204	0.432	0.317	0
Pericycle	PACAT1G57860-2	0	0.397013	0.426	0.269	0
Pericycle	PACAT3G20050-1	0	0.393811	0.427	0.284	0
Pericycle	PACAT1G29900-1	0	0.392219	0.267	0.143	0
Pericycle	PACAT3G56910-1	0	0.38854	0.283	0.134	0
Pericycle	PACAT4G35630-1	0	0.382919	0.534	0.422	0
Pericycle	PACAT2G44790-1	0	0.378001	0.846	0.691	0
Pericycle	PACAT3G20000-1	0	0.373996	0.343	0.204	0
Pericycle	PACAT5G04600-1	0	0.371351	0.374	0.211	0
Pericycle	PACAT1G27090-2	0	0.371271	0.399	0.269	0
Pericycle	PACAT3G46010-1	0	0.369858	0.654	0.546	0
Pericycle	PACAT2G26110-1	0	0.367548	0.252	0.133	0
Pericycle	PACAT2G37410-1	0	0.358314	0.541	0.426	0
Pericycle	PACAT5G13180-1	0	0.355934	0.661	0.551	0
Pericycle	PACAT1G15420-1	0	0.355201	0.354	0.196	0
Pericycle	PACAT4G25700-1	0	0.354748	0.258	0.149	0
Pericycle	PACAT4G15080-1	0	0.353509	0.3	0.184	0
Pericycle	PACAT5G24690-1	0	0.351188	0.259	0.143	0
Pericycle	PACAT1G02140-1	0	0.346375	0.643	0.547	0
Pericycle	PACAT5G14590-1	0	0.345508	0.277	0.126	0
Pericycle	PACAT3G06680-1	0	0.34508	0.285	0.16	0
Pericycle	PACAT3G23990-1	0	0.335863	0.374	0.222	0
Pericycle	PACAT5G50370-1	0	0.33338	0.32	0.182	0
Pericycle	PACAT2G09990-1	0	0.332342	0.342	0.207	0
Pericycle	PACAT1G61730-1	0	0.332246	0.333	0.204	0
Pericycle	PACAT1G41880-2	0	0.328094	0.527	0.347	0
Pericycle	PACAT3G03920-1	0	0.328089	0.37	0.179	0
Pericycle	PACAT2G31390-2	0	0.326997	0.866	0.808	0
Pericycle	PACAT4G27720-1	0	0.32504	0.303	0.188	0
Pericycle	PACAT2G45680-1	0	0.324242	0.307	0.19	0
Pericycle	PACAT2G46080-1	0	0.31804	0.321	0.191	0
Pericycle	PACAT1G30070-1	0	0.317874	0.29	0.177	0
Pericycle	PACAT5G12170-1	0	0.313195	0.259	0.118	0
Pericycle	PACAT1G23950-1	0	0.312192	0.264	0.123	0
Pericycle	PACAT5G65220-1	0	0.31149	0.254	0.143	0
Pericycle	PACAT1G79340-1	0	0.311259	0.783	0.666	0
Pericycle	PACAT2G18860-1	0	0.306899	0.259	0.11	0
Pericycle	PACAT5G60400-2	0	0.29262	0.264	0.141	0
Pericycle	PACAT3G47210-1	0	0.289137	0.256	0.124	0
Pericycle	PACAT4G34555-1	0	0.283896	0.361	0.207	0
Pericycle	PACAT5G04720-1	0	0.275392	0.273	0.141	0
Pericycle	PACAT4G36360-1	0	0.272212	0.358	0.207	0
Pericycle	PACAT3G01790-3	0	0.268833	0.296	0.185	0
Pericycle	PACAT3G54640-1	1.42e-307	0.412898	0.424	0.318	4.24e-303
Pericycle	PACAT5G23900-1	7.29e-307	0.53109	0.358	0.255	2.17e-302
Pericycle	PACAT1G11840-1	2.07e-305	0.639752	0.462	0.372	6.17e-301
Pericycle	PACAT2G27720-1	3.64e-303	0.503716	0.439	0.326	1.08e-298
Pericycle	PACAT4G13720-1	1.62e-301	0.258361	0.261	0.16	4.82e-297
Pericycle	PACAT1G64750-1	5.76e-300	0.363793	0.623	0.516	1.72e-295
Pericycle	PACAT5G57815-1	7.05e-300	0.326162	0.315	0.21	2.1e-295
Pericycle	PACAT5G47370-1	5.81e-296	0.560866	0.277	0.175	1.73e-291
Pericycle	PACAT3G27960-1	3.73e-294	0.306818	0.456	0.332	1.11e-289
Pericycle	PACAT3G23000-1	8.55e-294	0.511937	0.501	0.39	2.55e-289
Pericycle	PACAT2G26080-1	7.61e-287	0.514414	0.458	0.344	2.27e-282
Pericycle	PACAT5G01810-1	7.23e-285	0.495846	0.443	0.331	2.15e-280
Pericycle	PACAT3G55430-2	9.62e-283	0.294464	0.726	0.662	2.86e-278
Pericycle	PACAT1G18270-1	1.98e-282	0.488282	0.276	0.179	5.91e-278
Pericycle	PACAT4G15780-1	7.84e-282	0.25543	0.328	0.218	2.34e-277
Pericycle	PACAT5G64660-1	7.78e-279	0.360139	0.355	0.249	2.32e-274
Pericycle	PACAT1G49760-1	1.09e-278	0.277746	0.302	0.195	3.25e-274
Pericycle	PACAT3G08520-1	2.64e-272	0.375177	0.329	0.22	7.87e-268
Pericycle	PACAT1G08360-1	6.45e-271	0.44123	0.363	0.255	1.92e-266
Pericycle	PACAT5G65310-3	1.24e-270	0.280797	0.35	0.239	3.7e-266
Pericycle	PACAT3G02200-1	2.28e-270	0.337518	0.394	0.294	6.78e-266
Pericycle	PACAT1G59900-1	9.56e-268	0.265922	0.353	0.241	2.85e-263
Pericycle	PACAT2G37340-1	2e-266	0.337087	0.489	0.398	5.95e-262
Pericycle	PACAT1G16370-1	2.1e-264	0.285412	0.336	0.223	6.25e-260
Pericycle	PACAT1G07930-1	1.24e-256	0.277744	0.584	0.474	3.7e-252
Pericycle	PACAT5G09980-1	4.33e-251	0.468823	0.524	0.413	1.29e-246
Pericycle	PACAT1G20220-1	2.35e-250	0.266436	0.295	0.196	6.99e-246
Pericycle	PACAT5G47620-1	5.85e-250	0.359266	0.408	0.307	1.74e-245
Pericycle	PACAT5G12010-2	2.72e-248	0.875192	0.456	0.411	8.12e-244
Pericycle	PACAT3G61060-1	4.18e-248	0.252884	0.267	0.172	1.25e-243
Pericycle	PACAT2G28190-1	1.78e-247	0.535389	0.49	0.409	5.3e-243
Pericycle	PACAT2G36910-1	1.29e-246	0.603652	0.496	0.423	3.86e-242
Pericycle	PACAT4G05010-1	2.01e-244	0.639207	0.519	0.455	5.99e-240
Pericycle	PACAT2G04390-1	1.68e-237	0.368736	0.522	0.428	5.02e-233
Pericycle	PACAT2G42490-1	4.49e-236	0.350994	0.576	0.476	1.34e-231
Pericycle	PACAT4G33865-1	7.55e-236	0.37787	0.363	0.269	2.25e-231
Pericycle	PACAT1G09970-1	3.43e-231	0.290565	0.475	0.363	1.02e-226
Pericycle	PACAT1G70700-1	1.13e-230	0.452373	0.295	0.205	3.38e-226
Pericycle	PACAT5G54390-1	2.5e-230	0.288833	0.411	0.314	7.46e-226
Pericycle	PACAT2G17450-2	2.67e-230	0.452473	0.622	0.578	7.94e-226
Pericycle	PACAT4G38680-1	1.87e-228	0.326022	0.556	0.454	5.56e-224
Pericycle	PACAT3G13882-1	6.07e-227	0.250024	0.321	0.225	1.81e-222
Pericycle	PACAT5G13850-1	3.84e-226	0.408714	0.37	0.278	1.14e-221
Pericycle	PACAT5G62020-1	2e-224	0.36208	0.424	0.334	5.96e-220
Pericycle	PACAT1G73880-1	2.89e-223	0.311951	0.268	0.182	8.6e-219
Pericycle	PACAT1G30510-1	6.5e-223	0.472512	0.47	0.379	1.94e-218
Pericycle	PACAT5G19820-1	2.52e-221	0.416165	0.304	0.215	7.5e-217
Pericycle	PACAT1G75590-1	1.53e-217	0.407093	0.382	0.284	4.54e-213
Pericycle	PACAT4G34710-2	3.93e-217	0.284253	0.527	0.446	1.17e-212
Pericycle	PACAT3G23030-1	5.37e-217	0.874935	0.541	0.48	1.6e-212
Pericycle	PACAT3G46560-1	1.1e-214	0.250944	0.346	0.246	3.29e-210
Pericycle	PACAT1G04170-1	2.28e-210	0.29846	0.385	0.292	6.79e-206
Pericycle	PACAT2G20530-1	6.72e-209	0.26726	0.33	0.239	2e-204
Pericycle	PACAT4G14900-2	7.4e-209	0.316025	0.336	0.245	2.2e-204
Pericycle	PACAT5G43850-1	3.1e-207	0.250126	0.289	0.203	9.22e-203
Pericycle	PACAT3G57290-2	1.74e-206	0.313201	0.331	0.244	5.17e-202
Pericycle	PACAT1G53300-1	4.41e-204	0.342101	0.259	0.177	1.31e-199
Pericycle	PACAT2G16660-1	3.03e-203	0.488904	0.36	0.277	9.02e-199
Pericycle	PACAT5G01380-1	9.7e-202	0.672089	0.388	0.308	2.89e-197
Pericycle	PACAT1G48300-1	1.39e-199	0.26795	0.321	0.228	4.14e-195
Pericycle	PACAT3G13650-1	1.53e-199	0.853329	0.34	0.263	4.54e-195
Pericycle	PACAT2G40510-1	2.85e-197	0.373511	0.43	0.344	8.49e-193
Pericycle	PACAT5G12240-1	3.49e-197	0.284782	0.441	0.354	1.04e-192
Pericycle	PACAT1G76890-2	1.34e-193	0.370896	0.293	0.209	3.99e-189
Pericycle	PACAT1G69295-2	2.62e-185	0.504858	0.336	0.26	7.81e-181
Pericycle	PACAT5G48385-1	3.25e-184	0.293626	0.379	0.293	9.69e-180
Pericycle	PACAT2G43970-1	2.05e-183	0.271132	0.596	0.509	6.12e-179
Pericycle	PACAT4G09830-1	1.69e-176	0.283387	0.466	0.389	5.04e-172
Pericycle	PACAT2G36320-1	5.86e-169	0.278467	0.657	0.595	1.74e-164
Pericycle	PACAT3G59350-1	8.33e-167	0.362638	0.499	0.423	2.48e-162
Pericycle	PACAT5G67500-1	3.72e-159	0.253596	0.642	0.57	1.11e-154
Pericycle	PACAT2G46410-1	5.85e-157	0.266082	0.387	0.303	1.74e-152
Pericycle	PACAT1G22780-1	2.82e-137	0.306474	0.254	0.184	8.4e-133
Pericycle	PACAT2G36530-1	7.21e-121	0.620773	0.438	0.41	2.15e-116
Pericycle	PACAT2G32150-1	3.63e-102	0.283601	0.609	0.57	1.08e-97
Pericycle	PACAT5G23450-1	9.61e-86	0.316107	0.301	0.254	2.86e-81
Pericycle	PACAT3G60245-1	6.55e-62	0.311155	0.342	0.304	1.95e-57
Pericycle	PACAT3G62260-1	3.83e-61	0.255863	0.381	0.334	1.14e-56
Pericycle	PACAT1G79550-2	2.48e-59	0.391042	0.447	0.442	7.38e-55
Pericycle	PACAT3G06590-3	1.09e-57	0.277392	0.285	0.245	3.24e-53
Pericycle	PACAT2G29460-1	1.51e-55	0.256096	0.409	0.372	4.5e-51
Pericycle	PACAT4G33930-1	1.71e-55	0.402813	0.317	0.278	5.09e-51
Pericycle	PACAT5G35590-1	2.68e-53	0.28345	0.314	0.28	7.99e-49
Pericycle	PACAT5G20490-1	4.38e-53	0.250308	0.335	0.292	1.31e-48
Pericycle	PACAT2G27730-2	6.94e-53	0.251492	0.524	0.498	2.07e-48
Pericycle	PACAT2G36220-1	1.53e-51	0.374616	0.468	0.44	4.55e-47
Pericycle	PACAT5G67300-1	1.78e-48	0.267065	0.57	0.548	5.32e-44
Pericycle	PACAT2G26530-1	2.24e-45	0.37085	0.507	0.48	6.68e-41
Pericycle	PACAT3G20340-1	2.37e-41	0.316083	0.269	0.235	7.05e-37
Pericycle	PACAT1G18740-1	2.47e-39	0.266046	0.407	0.372	7.37e-35
Pericycle	PACAT4G24380-1	4.38e-36	0.529263	0.525	0.525	1.3e-31
Pericycle	PACAT1G23030-1	1.03e-33	0.265606	0.322	0.293	3.06e-29
Pericycle	PACAT2G06050-1	3.1e-31	0.313156	0.449	0.438	9.25e-27
Pericycle	PACAT1G43160-1	1.76e-21	0.313585	0.613	0.623	5.25e-17
Pericycle	PACAT1G50740-1	1.62e-16	0.294172	0.336	0.374	4.82e-12
Pericycle	PACAT5G41700-1	3.47e-09	0.297741	0.347	0.351	0.000103491
Phloem	PACAT5G04080-1	0	4.10967	0.414	0.023	0
Phloem	PACAT3G59370-1	0	3.17132	0.258	0.074	0
Phloem	PACAT1G12080-1	0	2.79491	0.786	0.33	0
Phloem	PACAT5G50720-1	0	2.3582	0.366	0.048	0
Phloem	PACAT1G62480-1	0	2.1986	0.961	0.683	0
Phloem	PACAT4G22212-1	0	2.05639	0.423	0.198	0
Phloem	PACAT1G77690-1	0	2.01773	0.364	0.098	0
Phloem	PACAT5G53120-1	0	1.89815	0.438	0.236	0
Phloem	PACAT2G02130-1	0	1.88423	0.545	0.185	0
Phloem	PACAT1G79430-1	0	1.88252	0.276	0.005	0
Phloem	PACAT1G31812-1	0	1.83214	0.643	0.485	0
Phloem	PACAT2G36650-1	0	1.73028	0.321	0.049	0
Phloem	PACAT5G40980-1	0	1.72329	0.3	0.04	0
Phloem	PACAT1G11185-1	0	1.70427	0.345	0.149	0
Phloem	PACAT5G24800-1	0	1.6638	0.387	0.068	0
Phloem	PACAT4G14130-1	0	1.56003	0.603	0.2	0
Phloem	PACAT4G25810-1	0	1.52441	0.336	0.12	0
Phloem	PACAT3G01950-1	0	1.52404	0.255	0.076	0
Phloem	PACAT3G05900-2	0	1.49501	0.644	0.393	0
Phloem	PACAT5G59890-1	0	1.46719	0.736	0.566	0
Phloem	PACAT1G80690-1	0	1.45936	0.503	0.123	0
Phloem	PACAT5G12140-3	0	1.39772	0.757	0.628	0
Phloem	PACAT1G07640-1	0	1.38623	0.347	0.033	0
Phloem	PACAT3G12110-1	0	1.35439	0.327	0.166	0
Phloem	PACAT4G26320-1	0	1.34845	0.839	0.515	0
Phloem	PACAT1G33470-1	0	1.24109	0.515	0.245	0
Phloem	PACAT5G65020-1	0	1.22023	0.839	0.756	0
Phloem	PACAT1G69410-1	0	1.19194	0.576	0.444	0
Phloem	PACAT3G55420-1	0	1.1699	0.335	0.103	0
Phloem	PACAT1G01470-2	0	1.1575	0.669	0.573	0
Phloem	PACAT2G26730-1	0	1.15063	0.413	0.152	0
Phloem	PACAT5G20885-1	0	1.1415	0.477	0.349	0
Phloem	PACAT1G55330-1	0	1.12808	0.878	0.663	0
Phloem	PACAT4G11210-1	0	1.12095	0.587	0.266	0
Phloem	PACAT5G11070-2	0	1.10458	0.391	0.24	0
Phloem	PACAT4G09030-1	0	1.07443	0.77	0.607	0
Phloem	PACAT1G77020-1	0	1.05263	0.396	0.11	0
Phloem	PACAT3G59690-1	0	1.04949	0.462	0.158	0
Phloem	PACAT1G13380-1	0	1.02793	0.391	0.158	0
Phloem	PACAT5G21105-1	0	1.02623	0.37	0.158	0
Phloem	PACAT5G44350-1	0	1.018	0.281	0.079	0
Phloem	PACAT2G12400-3	0	0.994953	0.347	0.203	0
Phloem	PACAT1G14900-1	0	0.993424	0.411	0.264	0
Phloem	PACAT5G10430-2	0	0.985003	0.782	0.68	0
Phloem	PACAT2G43910-1	0	0.973351	0.389	0.158	0
Phloem	PACAT1G23820-1	0	0.941225	0.465	0.299	0
Phloem	PACAT4G38580-1	0	0.940155	0.289	0.065	0
Phloem	PACAT2G43680-1	0	0.936957	0.413	0.217	0
Phloem	PACAT4G34590-1	0	0.903907	0.336	0.152	0
Phloem	PACAT2G31900-1	0	0.882958	0.312	0.081	0
Phloem	PACAT2G30520-1	0	0.876847	0.555	0.419	0
Phloem	PACAT2G04800-1	0	0.838925	0.331	0.143	0
Phloem	PACAT2G40060-1	0	0.814861	0.686	0.563	0
Phloem	PACAT1G52540-1	0	0.798885	0.346	0.208	0
Phloem	PACAT3G18780-1	0	0.796191	0.898	0.872	0
Phloem	PACAT2G40820-1	0	0.775027	0.345	0.184	0
Phloem	PACAT2G30930-1	0	0.764493	0.782	0.613	0
Phloem	PACAT5G60580-1	0	0.719437	0.253	0.081	0
Phloem	PACAT1G11580-1	0	0.69879	0.449	0.259	0
Phloem	PACAT1G20440-1	0	0.679079	0.977	0.902	0
Phloem	PACAT2G30400-1	0	0.60523	0.319	0.135	0
Phloem	PACAT4G24060-1	0	0.5436	0.311	0.158	0
Phloem	PACAT3G16640-2	0	0.537777	0.811	0.735	0
Phloem	PACAT3G52930-4	0	0.535932	0.967	0.935	0
Phloem	PACAT1G75750-1	0	0.506986	0.826	0.665	0
Phloem	PACAT4G13940-1	0	0.477735	0.952	0.889	0
Phloem	PACAT2G47710-1	1.01e-302	1.03537	0.538	0.449	3.01e-298
Phloem	PACAT4G12730-2	1.51e-278	0.79138	0.638	0.549	4.51e-274
Phloem	PACAT4G27720-1	5.96e-268	0.64339	0.322	0.196	1.77e-263
Phloem	PACAT3G46010-1	5.27e-260	0.623993	0.616	0.559	1.57e-255
Phloem	PACAT2G31200-1	1.29e-259	0.81889	0.305	0.19	3.83e-255
Phloem	PACAT3G53620-1	9.73e-243	0.574753	0.452	0.34	2.9e-238
Phloem	PACAT2G47270-1	3.08e-240	0.895712	0.447	0.338	9.16e-236
Phloem	PACAT1G20823-1	4.57e-235	0.917514	0.459	0.343	1.36e-230
Phloem	PACAT1G76160-1	7.11e-234	0.890059	0.474	0.371	2.12e-229
Phloem	PACAT5G65430-1	1.14e-231	0.572604	0.749	0.728	3.39e-227
Phloem	PACAT3G15450-1	5e-220	0.739009	0.628	0.542	1.49e-215
Phloem	PACAT5G16010-1	1.47e-205	1.09378	0.368	0.259	4.39e-201
Phloem	PACAT2G29550-2	6.37e-200	0.686249	0.498	0.412	1.9e-195
Phloem	PACAT3G25780-1	4.2e-199	0.855032	0.481	0.394	1.25e-194
Phloem	PACAT5G62700-1	1.31e-192	0.554749	0.714	0.682	3.92e-188
Phloem	PACAT5G58710-1	1.43e-181	0.617028	0.408	0.299	4.25e-177
Phloem	PACAT3G16570-1	1.38e-174	0.57814	0.384	0.285	4.12e-170
Phloem	PACAT4G00860-1	2.02e-166	0.399357	0.784	0.745	6.02e-162
Phloem	PACAT1G65930-1	1.99e-165	0.510867	0.572	0.473	5.94e-161
Phloem	PACAT5G57560-1	1.11e-162	0.737947	0.394	0.291	3.31e-158
Phloem	PACAT2G03680-1	3.92e-158	0.652658	0.467	0.383	1.17e-153
Phloem	PACAT2G30870-1	2.03e-157	0.316495	0.893	0.893	6.05e-153
Phloem	PACAT1G22300-2	2.06e-154	0.434141	0.799	0.8	6.14e-150
Phloem	PACAT1G63830-1	7.78e-153	0.592611	0.424	0.349	2.32e-148
Phloem	PACAT4G27350-1	1.9e-148	0.680151	0.293	0.204	5.65e-144
Phloem	PACAT5G62890-1	8.15e-140	0.631446	0.263	0.183	2.43e-135
Phloem	PACAT1G15270-2	5.83e-136	0.559223	0.501	0.413	1.74e-131
Phloem	PACAT4G17390-1	1.25e-126	0.267054	0.319	0.216	3.71e-122
Phloem	PACAT2G44670-1	1.86e-123	0.478907	0.693	0.684	5.53e-119
Phloem	PACAT5G14390-1	6.14e-121	0.421065	0.288	0.203	1.83e-116
Phloem	PACAT5G10830-1	1.61e-120	0.557272	0.571	0.536	4.78e-116
Phloem	PACAT2G19460-1	1.3e-114	0.717577	0.288	0.211	3.87e-110
Phloem	PACAT5G46710-1	1.1e-106	0.504839	0.309	0.239	3.26e-102
Phloem	PACAT2G44840-1	1.45e-106	0.994336	0.351	0.283	4.33e-102
Phloem	PACAT2G41110-1	2.08e-106	0.327515	0.512	0.428	6.19e-102
Phloem	PACAT5G47890-1	2.17e-104	0.455529	0.384	0.297	6.45e-100
Phloem	PACAT3G13920-2	1.98e-102	0.334621	0.697	0.682	5.91e-98
Phloem	PACAT5G08330-1	9.45e-99	0.477775	0.321	0.241	2.81e-94
Phloem	PACAT2G38310-1	3.85e-97	0.620953	0.441	0.405	1.15e-92
Phloem	PACAT5G44340-1	3.95e-97	0.389763	0.824	0.841	1.18e-92
Phloem	PACAT5G67390-1	5.25e-97	0.732935	0.304	0.242	1.56e-92
Phloem	PACAT4G32470-2	9.89e-97	0.362022	0.372	0.276	2.95e-92
Phloem	PACAT2G21870-1	4.63e-95	0.295787	0.806	0.788	1.38e-90
Phloem	PACAT1G76200-1	1.55e-93	0.401443	0.582	0.519	4.62e-89
Phloem	PACAT1G18740-1	4.28e-90	0.602014	0.432	0.373	1.28e-85
Phloem	PACAT5G35590-1	1.28e-89	0.561766	0.339	0.281	3.81e-85
Phloem	PACAT4G05050-2	5.37e-88	0.263296	0.871	0.902	1.6e-83
Phloem	PACAT5G13910-1	5.01e-85	0.629295	0.306	0.235	1.49e-80
Phloem	PACAT2G45680-1	2.94e-81	0.370041	0.27	0.203	8.77e-77
Phloem	PACAT5G15320-1	2.74e-80	0.444889	0.373	0.297	8.16e-76
Phloem	PACAT1G11360-1	1.2e-78	0.470963	0.284	0.223	3.57e-74
Phloem	PACAT3G15480-1	8.68e-78	0.490471	0.418	0.372	2.58e-73
Phloem	PACAT3G57450-1	1.31e-77	0.623094	0.53	0.517	3.89e-73
Phloem	PACAT2G33040-1	2.24e-77	0.320578	0.669	0.625	6.67e-73
Phloem	PACAT1G27130-1	4.15e-77	0.585574	0.313	0.256	1.24e-72
Phloem	PACAT3G50930-1	1.43e-75	0.536714	0.306	0.242	4.27e-71
Phloem	PACAT1G10140-2	2.15e-75	0.610859	0.525	0.499	6.4e-71
Phloem	PACAT2G45290-1	6.36e-75	0.566346	0.439	0.394	1.9e-70
Phloem	PACAT3G49720-2	2.62e-72	0.410373	0.335	0.273	7.8e-68
Phloem	PACAT2G47730-1	4.24e-68	0.399873	0.957	0.947	1.26e-63
Phloem	PACAT4G15120-1	9.97e-68	0.358413	0.27	0.209	2.97e-63
Phloem	PACAT3G23690-1	1.96e-67	0.565314	0.435	0.407	5.83e-63
Phloem	PACAT3G43810-2	3.35e-65	0.566456	0.284	0.221	9.97e-61
Phloem	PACAT5G45350-2	1e-64	1.2671	0.313	0.273	2.98e-60
Phloem	PACAT3G48140-1	1.73e-63	0.318814	0.459	0.387	5.16e-59
Phloem	PACAT1G54410-3	3.29e-63	1.05191	0.82	0.854	9.78e-59
Phloem	PACAT4G02380-1	8.45e-63	0.315733	0.827	0.844	2.52e-58
Phloem	PACAT4G27280-1	1.22e-62	0.580213	0.267	0.214	3.63e-58
Phloem	PACAT1G04430-1	3.66e-60	0.42824	0.374	0.321	1.09e-55
Phloem	PACAT3G29360-1	7.29e-58	0.354607	0.594	0.609	2.17e-53
Phloem	PACAT1G32920-1	5.86e-56	0.755919	0.328	0.279	1.75e-51
Phloem	PACAT3G23750-1	6.3e-52	0.610383	0.365	0.329	1.88e-47
Phloem	PACAT1G20330-1	2.53e-48	0.447632	0.399	0.36	7.53e-44
Phloem	PACAT3G12760-1	1.01e-46	0.439925	0.276	0.233	3e-42
Phloem	PACAT2G41740-1	7.46e-43	0.662771	0.433	0.434	2.22e-38
Phloem	PACAT1G07140-2	6.02e-39	0.298954	0.651	0.678	1.79e-34
Phloem	PACAT3G61260-1	2.26e-37	0.274939	0.579	0.549	6.74e-33
Phloem	PACAT5G40580-1	1.82e-34	0.42864	0.343	0.327	5.43e-30
Phloem	PACAT1G69295-2	3.75e-31	0.625799	0.288	0.271	1.12e-26
Phloem	PACAT1G27310-1	1.27e-30	0.328978	0.555	0.568	3.77e-26
Phloem	PACAT2G36530-1	1.43e-29	0.452919	0.418	0.414	4.27e-25
Phloem	PACAT2G32580-1	2.27e-29	0.389357	0.303	0.274	6.77e-25
Phloem	PACAT5G19770-1	1.08e-28	0.430676	0.505	0.511	3.23e-24
Phloem	PACAT1G66150-1	3.16e-28	0.453765	0.327	0.304	9.42e-24
Phloem	PACAT1G56450-1	1.91e-26	0.427766	0.322	0.301	5.68e-22
Phloem	PACAT4G33250-1	1.58e-23	0.28307	0.394	0.374	4.7e-19
Phloem	PACAT3G07020-1	6.54e-23	0.353972	0.266	0.242	1.95e-18
Phloem	PACAT5G34850-2	2.29e-16	0.336291	0.367	0.353	6.82e-12
Phloem	PACAT4G26970-1	1.1e-15	0.562599	0.334	0.32	3.29e-11
Phloem	PACAT2G01150-1	4.88e-14	0.276804	0.286	0.27	1.45e-09
Phloem	PACAT2G47950-1	6.82e-14	0.316216	0.284	0.265	2.03e-09
Phloem	PACAT1G07420-1	1.01e-13	0.267539	0.268	0.254	3.01e-09
Phloem	PACAT5G48020-2	1.13e-12	0.35318	0.279	0.271	3.38e-08
Cortex	PACAT5G46890-1	0	1.75894	0.46	0.349	0
Cortex	PACAT4G23400-1	0	1.70259	0.582	0.264	0
Cortex	PACAT1G58360-1	0	1.69583	0.459	0.07	0
Cortex	PACAT4G12510-3	0	1.64066	0.671	0.393	0
Cortex	PACAT1G78570-1	0	1.63819	0.773	0.639	0
Cortex	PACAT1G13420-1	0	1.53922	0.512	0.223	0
Cortex	PACAT1G62660-1	0	1.53156	0.523	0.298	0
Cortex	PACAT2G22170-1	0	1.48494	0.429	0.326	0
Cortex	PACAT4G17340-1	0	1.47469	0.418	0.263	0
Cortex	PACAT5G19240-1	0	1.44157	0.292	0.131	0
Cortex	PACAT4G35100-1	0	1.43133	0.741	0.601	0
Cortex	PACAT5G40450-2	0	1.38243	0.573	0.275	0
Cortex	PACAT4G00430-1	0	1.37569	0.748	0.505	0
Cortex	PACAT4G32410-2	0	1.34594	0.784	0.629	0
Cortex	PACAT4G12730-2	0	1.34059	0.76	0.529	0
Cortex	PACAT5G63450-3	0	1.33756	0.43	0.247	0
Cortex	PACAT5G46900-1	0	1.3108	0.785	0.525	0
Cortex	PACAT3G12610-2	0	1.29772	0.525	0.357	0
Cortex	PACAT5G02270-1	0	1.28897	0.479	0.359	0
Cortex	PACAT3G50640-1	0	1.25279	0.396	0.241	0
Cortex	PACAT5G05170-1	0	1.21805	0.753	0.606	0
Cortex	PACAT1G01620-1	0	1.1957	0.933	0.82	0
Cortex	PACAT2G37970-1	0	1.17334	0.543	0.254	0
Cortex	PACAT1G11670-1	0	1.16948	0.612	0.305	0
Cortex	PACAT4G21850-2	0	1.16854	0.877	0.765	0
Cortex	PACAT2G23910-1	0	1.16588	0.254	0.04	0
Cortex	PACAT4G04830-1	0	1.15653	0.42	0.162	0
Cortex	PACAT1G45130-1	0	1.13847	0.473	0.264	0
Cortex	PACAT3G28740-3	0	1.13039	0.569	0.424	0
Cortex	PACAT2G34500-1	0	1.11745	0.375	0.208	0
Cortex	PACAT3G25290-1	0	1.10279	0.427	0.19	0
Cortex	PACAT3G11340-1	0	1.1007	0.685	0.454	0
Cortex	PACAT3G53420-1	0	1.09035	0.908	0.728	0
Cortex	PACAT5G26340-1	0	1.08993	0.639	0.432	0
Cortex	PACAT1G22440-1	0	1.06906	0.492	0.313	0
Cortex	PACAT5G19340-2	0	1.05189	0.464	0.31	0
Cortex	PACAT5G07990-1	0	1.03732	0.256	0.017	0
Cortex	PACAT5G15230-1	0	1.03689	0.747	0.688	0
Cortex	PACAT3G27770-1	0	1.03295	0.563	0.362	0
Cortex	PACAT3G23530-1	0	1.02765	0.46	0.206	0
Cortex	PACAT4G39350-1	0	1.02626	0.503	0.304	0
Cortex	PACAT1G08930-1	0	1.02608	0.419	0.259	0
Cortex	PACAT4G30280-1	0	1.01395	0.426	0.268	0
Cortex	PACAT3G44300-1	0	0.994364	0.467	0.221	0
Cortex	PACAT5G23220-1	0	0.977518	0.577	0.396	0
Cortex	PACAT1G20840-3	0	0.974162	0.422	0.271	0
Cortex	PACAT1G47128-2	0	0.970036	0.798	0.646	0
Cortex	PACAT5G44110-1	0	0.965805	0.459	0.353	0
Cortex	PACAT4G37010-1	0	0.963097	0.354	0.195	0
Cortex	PACAT3G09940-2	0	0.957611	0.762	0.609	0
Cortex	PACAT1G11545-2	0	0.915028	0.388	0.261	0
Cortex	PACAT3G21560-1	0	0.911458	0.294	0.055	0
Cortex	PACAT3G05165-2	0	0.88996	0.492	0.295	0
Cortex	PACAT2G02780-2	0	0.868592	0.304	0.114	0
Cortex	PACAT3G17390-2	0	0.849032	0.799	0.725	0
Cortex	PACAT3G30390-2	0	0.846046	0.668	0.563	0
Cortex	PACAT1G08590-1	0	0.825122	0.346	0.159	0
Cortex	PACAT3G13790-2	0	0.81515	0.723	0.503	0
Cortex	PACAT1G30360-1	0	0.812603	0.586	0.463	0
Cortex	PACAT3G05910-1	0	0.812202	0.467	0.309	0
Cortex	PACAT4G18930-1	0	0.811658	0.406	0.284	0
Cortex	PACAT2G43820-1	0	0.797895	0.68	0.482	0
Cortex	PACAT1G13210-1	0	0.788722	0.487	0.36	0
Cortex	PACAT4G19120-1	0	0.783076	0.481	0.36	0
Cortex	PACAT1G78040-1	0	0.771926	0.711	0.675	0
Cortex	PACAT5G67360-2	0	0.767689	0.362	0.209	0
Cortex	PACAT1G25230-1	0	0.766662	0.343	0.206	0
Cortex	PACAT3G12120-2	0	0.758594	0.716	0.679	0
Cortex	PACAT4G38220-1	0	0.747259	0.408	0.301	0
Cortex	PACAT5G43600-1	0	0.732809	0.434	0.213	0
Cortex	PACAT5G35630-1	0	0.721257	0.46	0.301	0
Cortex	PACAT1G76790-1	0	0.713845	0.439	0.296	0
Cortex	PACAT1G76240-1	0	0.700583	0.524	0.408	0
Cortex	PACAT3G11900-1	0	0.698084	0.445	0.305	0
Cortex	PACAT4G32530-1	0	0.697588	0.766	0.674	0
Cortex	PACAT5G42860-1	0	0.693609	0.404	0.246	0
Cortex	PACAT3G04910-1	0	0.693208	0.405	0.273	0
Cortex	PACAT5G66170-1	0	0.687184	0.394	0.261	0
Cortex	PACAT1G62440-1	0	0.677633	0.28	0.141	0
Cortex	PACAT5G63800-1	0	0.6747	0.319	0.114	0
Cortex	PACAT5G01210-1	0	0.663987	0.272	0.158	0
Cortex	PACAT3G48000-1	0	0.661342	0.452	0.315	0
Cortex	PACAT3G06770-1	0	0.658072	0.289	0.129	0
Cortex	PACAT5G42100-2	0	0.654703	0.295	0.109	0
Cortex	PACAT5G24930-1	0	0.645225	0.492	0.354	0
Cortex	PACAT3G15356-1	0	0.642976	0.364	0.233	0
Cortex	PACAT2G46930-1	0	0.636925	0.337	0.16	0
Cortex	PACAT3G45600-2	0	0.621427	0.412	0.243	0
Cortex	PACAT4G33740-1	0	0.618908	0.261	0.132	0
Cortex	PACAT5G20700-2	0	0.617658	0.586	0.478	0
Cortex	PACAT2G20990-1	0	0.596328	0.642	0.589	0
Cortex	PACAT2G27000-2	0	0.593127	0.405	0.257	0
Cortex	PACAT1G53830-1	0	0.58397	0.322	0.133	0
Cortex	PACAT2G47600-1	0	0.572263	0.29	0.178	0
Cortex	PACAT5G22020-1	0	0.528177	0.263	0.119	0
Cortex	PACAT5G51060-2	0	0.509862	0.335	0.193	0
Cortex	PACAT1G15400-2	0	0.507001	0.684	0.623	0
Cortex	PACAT3G16180-2	0	0.489931	0.335	0.203	0
Cortex	PACAT5G13640-1	0	0.474978	0.312	0.18	0
Cortex	PACAT1G08890-1	0	0.472933	0.319	0.186	0
Cortex	PACAT2G37040-1	0	0.453666	0.721	0.436	0
Cortex	PACAT5G59770-1	0	0.45235	0.305	0.177	0
Cortex	PACAT4G16190-1	0	0.435801	0.587	0.412	0
Cortex	PACAT4G24110-3	0	0.433429	0.25	0.136	0
Cortex	PACAT1G28130-1	0	0.430865	0.266	0.148	0
Cortex	PACAT4G17070-1	0	0.423456	0.291	0.16	0
Cortex	PACAT2G30870-1	0	0.392417	0.92	0.889	0
Cortex	PACAT3G05900-2	0	0.39167	0.572	0.392	0
Cortex	PACAT3G61440-1	3.2e-305	0.610978	0.492	0.391	9.54e-301
Cortex	PACAT1G76990-1	3.79e-295	0.575694	0.511	0.409	1.13e-290
Cortex	PACAT1G70330-1	4.13e-285	0.543814	0.529	0.426	1.23e-280
Cortex	PACAT4G26940-2	1.42e-282	0.656386	0.405	0.312	4.23e-278
Cortex	PACAT5G08330-1	5.48e-273	0.478865	0.354	0.234	1.63e-268
Cortex	PACAT3G06650-1	4.8e-260	0.711922	0.483	0.393	1.43e-255
Cortex	PACAT1G08510-2	3.29e-251	0.673735	0.394	0.302	9.79e-247
Cortex	PACAT4G03190-3	4.63e-249	0.720648	0.377	0.278	1.38e-244
Cortex	PACAT2G38700-1	1.25e-244	0.730695	0.44	0.369	3.72e-240
Cortex	PACAT3G55720-1	2.27e-244	0.449631	0.374	0.262	6.76e-240
Cortex	PACAT1G19360-1	5.22e-240	0.46289	0.479	0.375	1.56e-235
Cortex	PACAT1G23040-1	1.38e-234	0.472343	0.431	0.318	4.11e-230
Cortex	PACAT5G52060-1	2.85e-230	0.644543	0.391	0.304	8.48e-226
Cortex	PACAT4G11150-1	4.77e-230	0.426276	0.732	0.731	1.42e-225
Cortex	PACAT3G21680-2	2.04e-219	0.430903	0.394	0.287	6.08e-215
Cortex	PACAT5G45510-1	3.13e-219	0.440462	0.472	0.358	9.31e-215
Cortex	PACAT5G39580-1	4.72e-217	0.823094	0.263	0.166	1.4e-212
Cortex	PACAT4G30190-2	6.69e-215	0.86738	0.487	0.433	1.99e-210
Cortex	PACAT1G44170-1	1.43e-210	0.420726	0.425	0.308	4.25e-206
Cortex	PACAT2G01830-2	2.98e-207	0.513263	0.332	0.236	8.88e-203
Cortex	PACAT5G13330-1	3.35e-204	0.38825	0.276	0.182	9.98e-200
Cortex	PACAT2G02960-2	4.62e-199	0.472575	0.534	0.458	1.38e-194
Cortex	PACAT5G04590-1	2.8e-197	0.533729	0.47	0.388	8.35e-193
Cortex	PACAT4G31130-1	2.83e-196	0.449399	0.399	0.304	8.43e-192
Cortex	PACAT4G27430-1	1.33e-194	0.376376	0.337	0.238	3.95e-190
Cortex	PACAT4G10840-1	4.17e-186	0.546407	0.465	0.391	1.24e-181
Cortex	PACAT3G22890-1	2.19e-184	0.282963	0.645	0.561	6.52e-180
Cortex	PACAT5G52882-1	3.77e-184	0.412113	0.287	0.195	1.12e-179
Cortex	PACAT2G02390-1	1.19e-183	0.764261	0.453	0.401	3.53e-179
Cortex	PACAT2G47000-1	1.47e-181	0.446361	0.568	0.489	4.37e-177
Cortex	PACAT3G59710-1	1.89e-179	0.747239	0.276	0.191	5.63e-175
Cortex	PACAT2G22080-1	6.77e-169	0.384742	0.322	0.233	2.02e-164
Cortex	PACAT4G02370-1	6.08e-166	0.440106	0.501	0.425	1.81e-161
Cortex	PACAT1G52750-1	1.24e-163	0.399008	0.276	0.19	3.7e-159
Cortex	PACAT3G57010-2	2.06e-163	0.339374	0.506	0.395	6.15e-159
Cortex	PACAT2G15620-1	3.47e-157	0.440957	0.429	0.341	1.03e-152
Cortex	PACAT1G07750-1	4.31e-156	0.367312	0.603	0.528	1.28e-151
Cortex	PACAT4G38250-1	7.31e-148	0.481179	0.409	0.334	2.18e-143
Cortex	PACAT1G22610-1	1.46e-140	0.318881	0.364	0.277	4.36e-136
Cortex	PACAT5G48900-1	1.04e-136	0.276107	0.326	0.235	3.11e-132
Cortex	PACAT5G66920-1	1.07e-134	0.609249	0.251	0.184	3.18e-130
Cortex	PACAT1G16850-1	5e-131	0.675807	0.355	0.289	1.49e-126
Cortex	PACAT5G16010-1	3.38e-129	0.657117	0.34	0.258	1.01e-124
Cortex	PACAT4G35450-1	8.9e-129	0.427881	0.542	0.516	2.65e-124
Cortex	PACAT2G21410-1	6.03e-128	0.406943	0.345	0.272	1.79e-123
Cortex	PACAT4G23270-1	2.34e-126	0.341666	0.28	0.205	6.96e-122
Cortex	PACAT5G35460-1	6.3e-125	0.30606	0.371	0.299	1.88e-120
Cortex	PACAT1G11680-1	1.61e-121	0.448072	0.475	0.416	4.8e-117
Cortex	PACAT1G65840-1	2.8e-121	0.590229	0.345	0.286	8.35e-117
Cortex	PACAT1G79270-1	1.12e-120	0.366732	0.414	0.336	3.33e-116
Cortex	PACAT4G39730-1	6.32e-116	0.505611	0.501	0.459	1.88e-111
Cortex	PACAT5G66420-2	9.5e-116	0.301061	0.258	0.187	2.83e-111
Cortex	PACAT4G11010-2	1.25e-113	0.412862	0.722	0.732	3.71e-109
Cortex	PACAT1G16370-1	1.73e-112	0.252627	0.313	0.232	5.14e-108
Cortex	PACAT3G25930-1	1.15e-111	0.648497	0.33	0.256	3.43e-107
Cortex	PACAT1G33240-3	1.62e-109	0.411246	0.32	0.252	4.84e-105
Cortex	PACAT1G23030-1	4.62e-108	0.330094	0.36	0.289	1.38e-103
Cortex	PACAT1G53470-1	9.31e-104	0.568443	0.479	0.43	2.77e-99
Cortex	PACAT3G42050-1	1.13e-103	0.415864	0.556	0.532	3.37e-99
Cortex	PACAT4G30210-1	1.07e-102	0.337579	0.604	0.586	3.2e-98
Cortex	PACAT2G22795-1	4.41e-101	0.342734	0.332	0.262	1.31e-96
Cortex	PACAT2G25610-1	1.93e-100	0.387494	0.428	0.374	5.73e-96
Cortex	PACAT4G15760-1	2.16e-99	0.256684	0.491	0.414	6.42e-95
Cortex	PACAT3G02230-1	2.11e-95	0.435376	0.483	0.443	6.29e-91
Cortex	PACAT1G53180-1	2.8e-95	0.315193	0.557	0.503	8.34e-91
Cortex	PACAT5G15350-2	1.09e-94	0.658936	0.336	0.285	3.26e-90
Cortex	PACAT5G03040-1	3.72e-91	0.420786	0.491	0.46	1.11e-86
Cortex	PACAT5G47770-1	3.33e-90	0.702008	0.362	0.328	9.9e-86
Cortex	PACAT1G50430-1	4.64e-89	0.399232	0.43	0.379	1.38e-84
Cortex	PACAT1G01800-1	1.68e-87	0.346184	0.551	0.542	5.01e-83
Cortex	PACAT1G04410-1	1.55e-84	0.432964	0.526	0.491	4.61e-80
Cortex	PACAT3G17810-1	1.73e-84	0.538781	0.417	0.383	5.16e-80
Cortex	PACAT3G04120-1	3.87e-84	0.252359	0.954	0.953	1.15e-79
Cortex	PACAT1G01540-1	1.86e-83	0.287322	0.26	0.202	5.53e-79
Cortex	PACAT3G58730-1	9.02e-82	0.286178	0.678	0.679	2.69e-77
Cortex	PACAT2G46330-1	1.35e-81	0.507554	0.578	0.575	4.01e-77
Cortex	PACAT1G19870-1	6.84e-81	0.38513	0.345	0.292	2.04e-76
Cortex	PACAT3G01390-1	9.52e-80	0.32777	0.642	0.651	2.83e-75
Cortex	PACAT1G76030-1	3.63e-79	0.414698	0.441	0.407	1.08e-74
Cortex	PACAT1G04430-1	6.44e-79	0.412794	0.372	0.319	1.92e-74
Cortex	PACAT3G17210-1	1.63e-77	0.28287	0.623	0.596	4.87e-73
Cortex	PACAT3G52990-1	3e-77	0.366938	0.546	0.532	8.92e-73
Cortex	PACAT2G42880-1	1.5e-76	0.419732	0.467	0.437	4.47e-72
Cortex	PACAT3G11780-1	2.63e-75	0.319556	0.343	0.291	7.83e-71
Cortex	PACAT1G64720-1	1.04e-73	0.364077	0.319	0.262	3.1e-69
Cortex	PACAT5G19760-1	1.86e-70	0.283176	0.735	0.744	5.53e-66
Cortex	PACAT4G33530-1	2.55e-70	0.295307	0.269	0.217	7.61e-66
Cortex	PACAT3G44860-1	6.95e-66	0.412227	0.426	0.38	2.07e-61
Cortex	PACAT2G25520-1	1.26e-65	0.267542	0.577	0.541	3.74e-61
Cortex	PACAT1G59870-1	1.5e-65	0.543851	0.566	0.568	4.47e-61
Cortex	PACAT1G69640-1	2.92e-65	0.304374	0.444	0.402	8.71e-61
Cortex	PACAT3G59220-1	5.54e-65	0.440043	0.273	0.222	1.65e-60
Cortex	PACAT5G43940-1	8.09e-65	0.343076	0.571	0.571	2.41e-60
Cortex	PACAT1G07420-1	1.23e-64	0.318149	0.294	0.249	3.68e-60
Cortex	PACAT5G20660-1	2.31e-64	0.25134	0.284	0.231	6.88e-60
Cortex	PACAT3G61580-1	2.32e-64	0.414256	0.433	0.413	6.9e-60
Cortex	PACAT3G09260-1	2.83e-64	0.389558	0.69	0.629	8.44e-60
Cortex	PACAT1G41830-1	1.35e-63	0.314664	0.364	0.312	4.03e-59
Cortex	PACAT4G32150-2	1.46e-63	0.396514	0.386	0.344	4.36e-59
Cortex	PACAT5G07870-1	1.01e-62	0.268308	0.509	0.475	3e-58
Cortex	PACAT3G60750-1	3.86e-60	0.3491	0.524	0.501	1.15e-55
Cortex	PACAT1G16860-1	1.1e-59	0.339422	0.464	0.436	3.28e-55
Cortex	PACAT1G58080-2	6.51e-59	0.251397	0.326	0.279	1.94e-54
Cortex	PACAT1G22530-1	8.77e-59	0.277722	0.348	0.291	2.61e-54
Cortex	PACAT3G48520-2	9.13e-59	1.21511	0.308	0.264	2.72e-54
Cortex	PACAT1G53580-2	6.04e-58	0.291283	0.512	0.472	1.8e-53
Cortex	PACAT1G12850-1	9.08e-58	0.29931	0.284	0.241	2.71e-53
Cortex	PACAT1G75220-2	5.86e-57	0.372273	0.307	0.263	1.74e-52
Cortex	PACAT3G18820-1	2.3e-56	0.421851	0.367	0.333	6.85e-52
Cortex	PACAT2G24040-1	6.26e-54	0.268297	0.252	0.208	1.86e-49
Cortex	PACAT3G46510-1	1.6e-51	0.284744	0.32	0.278	4.78e-47
Cortex	PACAT1G65930-1	3.49e-49	0.28073	0.501	0.478	1.04e-44
Cortex	PACAT5G58560-1	5.02e-48	0.268531	0.327	0.286	1.5e-43
Cortex	PACAT2G21120-2	3.07e-44	0.29026	0.363	0.33	9.16e-40
Cortex	PACAT5G64260-1	2.99e-41	0.272942	0.599	0.697	8.91e-37
Cortex	PACAT4G17170-2	3.69e-41	0.339918	0.526	0.528	1.1e-36
Cortex	PACAT5G65270-1	4.05e-39	0.27754	0.285	0.252	1.21e-34
Cortex	PACAT5G66760-1	2.1e-36	0.41051	0.371	0.358	6.26e-32
Cortex	PACAT5G65810-1	2.11e-35	0.289057	0.267	0.235	6.29e-31
Cortex	PACAT3G49720-2	4.19e-35	0.298929	0.307	0.274	1.25e-30
Cortex	PACAT1G79530-1	1.24e-32	0.343612	0.469	0.465	3.68e-28
Cortex	PACAT3G44200-1	6.69e-29	0.278649	0.294	0.265	1.99e-24
Cortex	PACAT3G01910-1	1.66e-27	0.257116	0.406	0.39	4.93e-23
Cortex	PACAT3G19820-1	2.31e-27	0.521158	0.371	0.353	6.87e-23
Cortex	PACAT4G30550-1	8.16e-27	0.258724	0.404	0.394	2.43e-22
Cortex	PACAT5G42090-1	5.99e-25	0.257433	0.459	0.45	1.79e-20
Cortex	PACAT5G55290-1	1.44e-23	0.284105	0.351	0.339	4.29e-19
Cortex	PACAT2G16510-1	4.32e-23	0.320238	0.36	0.351	1.29e-18
Cortex	PACAT1G08010-1	1.18e-10	0.260688	0.257	0.252	3.53e-06
Cortex	PACAT4G21840-2	1.53e-10	0.338813	0.259	0.246	4.54e-06
Lateral Root Cap	PACAT1G47600-1	0	4.60995	0.462	0.091	0
Lateral Root Cap	PACAT1G52070-1	0	3.53778	0.803	0.263	0
Lateral Root Cap	PACAT4G15160-1	0	3.3775	0.77	0.365	0
Lateral Root Cap	PACAT3G19430-1	0	3.04715	0.547	0.057	0
Lateral Root Cap	PACAT3G04330-1	0	2.56925	0.495	0.056	0
Lateral Root Cap	PACAT5G55110-1	0	2.31387	0.884	0.159	0
Lateral Root Cap	PACAT1G74020-3	0	2.30453	0.705	0.425	0
Lateral Root Cap	PACAT1G11260-1	0	2.2587	0.682	0.287	0
Lateral Root Cap	PACAT1G03070-1	0	2.13455	0.457	0.066	0
Lateral Root Cap	PACAT1G53700-1	0	1.89508	0.526	0.124	0
Lateral Root Cap	PACAT1G17860-1	0	1.89332	0.942	0.581	0
Lateral Root Cap	PACAT3G61930-1	0	1.71767	0.44	0.069	0
Lateral Root Cap	PACAT4G10350-1	0	1.60735	0.327	0.045	0
Lateral Root Cap	PACAT3G19010-2	0	1.16193	0.614	0.393	0
Lateral Root Cap	PACAT2G27389-1	0	1.15833	0.559	0.235	0
Lateral Root Cap	PACAT1G30720-1	0	1.1505	0.315	0.078	0
Lateral Root Cap	PACAT1G57990-1	0	1.1426	0.464	0.28	0
Lateral Root Cap	PACAT5G57510-2	0	1.13534	0.476	0.193	0
Lateral Root Cap	PACAT5G60950-1	0	1.12871	0.641	0.323	0
Lateral Root Cap	PACAT2G30340-1	0	1.11134	0.571	0.225	0
Lateral Root Cap	PACAT2G30130-1	0	1.11053	0.606	0.358	0
Lateral Root Cap	PACAT5G05730-1	0	1.10981	0.481	0.229	0
Lateral Root Cap	PACAT3G04060-1	0	1.10119	0.267	0.069	0
Lateral Root Cap	PACAT5G60700-1	0	1.09923	0.454	0.153	0
Lateral Root Cap	PACAT1G35780-1	0	1.08884	0.418	0.206	0
Lateral Root Cap	PACAT1G74010-2	0	1.08706	0.321	0.076	0
Lateral Root Cap	PACAT5G65110-2	0	1.08577	0.62	0.413	0
Lateral Root Cap	PACAT1G78000-1	0	1.0728	0.442	0.235	0
Lateral Root Cap	PACAT5G47950-1	0	1.05973	0.437	0.151	0
Lateral Root Cap	PACAT3G60130-1	0	1.05673	0.618	0.428	0
Lateral Root Cap	PACAT2G40340-2	0	1.05029	0.412	0.246	0
Lateral Root Cap	PACAT5G53590-1	0	1.04734	0.458	0.153	0
Lateral Root Cap	PACAT1G03230-1	0	1.04499	0.616	0.335	0
Lateral Root Cap	PACAT5G45280-1	0	1.04074	0.672	0.397	0
Lateral Root Cap	PACAT5G14730-1	0	1.03853	0.823	0.59	0
Lateral Root Cap	PACAT3G14550-1	0	1.0379	0.334	0.075	0
Lateral Root Cap	PACAT5G18310-1	0	1.03085	0.596	0.32	0
Lateral Root Cap	PACAT2G15480-1	0	1.0149	0.457	0.307	0
Lateral Root Cap	PACAT5G01820-2	0	0.995171	0.734	0.508	0
Lateral Root Cap	PACAT1G32230-1	0	0.983391	0.756	0.551	0
Lateral Root Cap	PACAT4G23010-1	0	0.98135	0.58	0.302	0
Lateral Root Cap	PACAT1G06330-2	0	0.95744	0.295	0.038	0
Lateral Root Cap	PACAT2G34930-1	0	0.957004	0.618	0.341	0
Lateral Root Cap	PACAT2G39200-2	0	0.95371	0.27	0.09	0
Lateral Root Cap	PACAT5G16360-1	0	0.953583	0.687	0.437	0
Lateral Root Cap	PACAT4G39090-2	0	0.946557	0.95	0.853	0
Lateral Root Cap	PACAT3G05500-1	0	0.944061	0.678	0.522	0
Lateral Root Cap	PACAT4G17940-1	0	0.934307	0.57	0.409	0
Lateral Root Cap	PACAT2G01300-1	0	0.923164	0.491	0.343	0
Lateral Root Cap	PACAT5G06320-1	0	0.921692	0.777	0.59	0
Lateral Root Cap	PACAT1G67730-1	0	0.920841	0.44	0.313	0
Lateral Root Cap	PACAT2G38760-1	0	0.919281	0.553	0.341	0
Lateral Root Cap	PACAT5G52510-1	0	0.916998	0.601	0.448	0
Lateral Root Cap	PACAT1G14080-1	0	0.906509	0.403	0.176	0
Lateral Root Cap	PACAT1G52910-1	0	0.903716	0.704	0.488	0
Lateral Root Cap	PACAT2G45400-1	0	0.894319	0.401	0.275	0
Lateral Root Cap	PACAT2G21180-1	0	0.891977	0.364	0.165	0
Lateral Root Cap	PACAT5G57090-1	0	0.883704	0.315	0.131	0
Lateral Root Cap	PACAT4G34135-1	0	0.883205	0.52	0.374	0
Lateral Root Cap	PACAT3G16420-1	0	0.868147	0.877	0.691	0
Lateral Root Cap	PACAT5G33290-1	0	0.865461	0.345	0.076	0
Lateral Root Cap	PACAT1G45145-2	0	0.851276	0.82	0.545	0
Lateral Root Cap	PACAT2G38750-1	0	0.846309	0.752	0.531	0
Lateral Root Cap	PACAT4G15350-1	0	0.84581	0.271	0.044	0
Lateral Root Cap	PACAT5G26280-1	0	0.832557	0.552	0.41	0
Lateral Root Cap	PACAT4G30810-1	0	0.826958	0.403	0.278	0
Lateral Root Cap	PACAT2G27430-2	0	0.826135	0.325	0.11	0
Lateral Root Cap	PACAT5G36250-1	0	0.820984	0.346	0.181	0
Lateral Root Cap	PACAT1G05530-1	0	0.813996	0.312	0.094	0
Lateral Root Cap	PACAT2G22500-2	0	0.805382	0.59	0.407	0
Lateral Root Cap	PACAT2G44490-1	0	0.799908	0.34	0.203	0
Lateral Root Cap	PACAT1G73540-1	0	0.795932	0.479	0.332	0
Lateral Root Cap	PACAT5G61010-1	0	0.793843	0.323	0.08	0
Lateral Root Cap	PACAT3G13080-1	0	0.790431	0.402	0.225	0
Lateral Root Cap	PACAT1G77770-1	0	0.7892	0.593	0.448	0
Lateral Root Cap	PACAT3G05390-1	0	0.781979	0.337	0.098	0
Lateral Root Cap	PACAT5G62180-1	0	0.779388	0.355	0.218	0
Lateral Root Cap	PACAT5G01410-2	0	0.775598	0.799	0.721	0
Lateral Root Cap	PACAT4G01750-1	0	0.774174	0.259	0.131	0
Lateral Root Cap	PACAT4G32020-1	0	0.770384	0.884	0.716	0
Lateral Root Cap	PACAT3G53230-1	0	0.770343	0.451	0.278	0
Lateral Root Cap	PACAT3G62650-1	0	0.768287	0.57	0.413	0
Lateral Root Cap	PACAT4G38470-1	0	0.767302	0.539	0.421	0
Lateral Root Cap	PACAT2G18193-3	0	0.759335	0.711	0.546	0
Lateral Root Cap	PACAT4G33150-1	0	0.75161	0.421	0.252	0
Lateral Root Cap	PACAT2G22470-2	0	0.728386	0.971	0.905	0
Lateral Root Cap	PACAT4G21980-1	0	0.717779	0.639	0.514	0
Lateral Root Cap	PACAT5G10980-1	0	0.711413	0.716	0.64	0
Lateral Root Cap	PACAT3G10815-1	0	0.695436	0.38	0.233	0
Lateral Root Cap	PACAT1G29160-1	0	0.68225	0.365	0.187	0
Lateral Root Cap	PACAT1G66280-1	0	0.627204	0.705	0.565	0
Lateral Root Cap	PACAT1G65820-1	0	0.538957	0.822	0.732	0
Lateral Root Cap	PACAT3G07350-1	0	0.530108	0.57	0.441	0
Lateral Root Cap	PACAT2G24850-1	8.19e-288	0.842351	0.687	0.626	2.44e-283
Lateral Root Cap	PACAT2G17500-1	6.93e-279	0.659455	0.447	0.305	2.06e-274
Lateral Root Cap	PACAT3G62270-1	2.14e-273	0.528887	0.337	0.215	6.37e-269
Lateral Root Cap	PACAT1G69760-3	2.34e-268	0.375008	0.721	0.587	6.97e-264
Lateral Root Cap	PACAT3G46620-1	2.61e-241	0.548639	0.51	0.414	7.79e-237
Lateral Root Cap	PACAT1G23150-1	5.08e-218	0.376308	0.323	0.207	1.51e-213
Lateral Root Cap	PACAT5G02880-1	1.3e-200	0.547189	0.28	0.189	3.88e-196
Lateral Root Cap	PACAT4G36010-1	1.34e-145	0.514314	0.549	0.474	3.98e-141
Atrichoblast	PACAT1G18540-1	0	1.2411	0.7	0.375	0
Atrichoblast	PACAT5G42020-1	0	1.23636	0.819	0.524	0
Atrichoblast	PACAT2G27710-1	0	1.22138	0.376	0.185	0
Atrichoblast	PACAT5G47930-1	0	1.1957	0.522	0.378	0
Atrichoblast	PACAT3G53890-1	0	1.18972	0.579	0.407	0
Atrichoblast	PACAT5G28060-2	0	1.18428	0.679	0.439	0
Atrichoblast	PACAT4G25630-1	0	1.18069	0.311	0.063	0
Atrichoblast	PACAT3G14530-1	0	1.17108	0.318	0.037	0
Atrichoblast	PACAT4G12600-1	0	1.16886	0.367	0.102	0
Atrichoblast	PACAT4G15910-1	0	1.16562	0.374	0.238	0
Atrichoblast	PACAT1G52300-2	0	1.15538	0.699	0.477	0
Atrichoblast	PACAT5G07090-1	0	1.15148	0.557	0.324	0
Atrichoblast	PACAT2G43460-1	0	1.15066	0.645	0.486	0
Atrichoblast	PACAT3G04320-1	0	1.14291	0.559	0.19	0
Atrichoblast	PACAT1G78340-1	0	1.13897	0.797	0.502	0
Atrichoblast	PACAT3G14600-1	0	1.13571	0.489	0.289	0
Atrichoblast	PACAT1G33140-1	0	1.1254	0.57	0.42	0
Atrichoblast	PACAT2G40590-1	0	1.11385	0.571	0.282	0
Atrichoblast	PACAT5G14750-1	0	1.10884	0.418	0.049	0
Atrichoblast	PACAT3G46040-1	0	1.10562	0.503	0.224	0
Atrichoblast	PACAT1G54690-2	0	1.10193	0.289	0.111	0
Atrichoblast	PACAT3G45980-1	0	1.09798	0.599	0.429	0
Atrichoblast	PACAT5G60390-1	0	1.0957	0.923	0.828	0
Atrichoblast	PACAT5G67510-1	0	1.08556	0.486	0.197	0
Atrichoblast	PACAT5G02610-1	0	1.08378	0.406	0.229	0
Atrichoblast	PACAT5G14800-2	0	1.08188	0.467	0.248	0
Atrichoblast	PACAT5G02870-1	0	1.07651	0.334	0.134	0
Atrichoblast	PACAT3G03640-1	0	1.06028	0.621	0.291	0
Atrichoblast	PACAT4G37400-1	0	1.05774	0.502	0.184	0
Atrichoblast	PACAT5G09510-1	0	1.05138	0.282	0.145	0
Atrichoblast	PACAT3G47370-1	0	1.03864	0.612	0.429	0
Atrichoblast	PACAT3G07320-1	0	1.03701	0.586	0.223	0
Atrichoblast	PACAT2G20450-1	0	1.03448	0.429	0.15	0
Atrichoblast	PACAT3G57150-1	0	1.03016	0.299	0.064	0
Atrichoblast	PACAT1G57720-1	0	1.03	0.752	0.478	0
Atrichoblast	PACAT3G24830-1	0	1.02159	0.48	0.338	0
Atrichoblast	PACAT5G02500-1	0	0.993309	0.929	0.827	0
Atrichoblast	PACAT4G13850-1	0	0.992062	0.415	0.16	0
Atrichoblast	PACAT2G04390-1	0	0.969993	0.603	0.419	0
Atrichoblast	PACAT3G10720-2	0	0.96224	0.56	0.182	0
Atrichoblast	PACAT4G29410-1	0	0.945945	0.255	0.131	0
Atrichoblast	PACAT5G37770-3	0	0.944902	0.715	0.459	0
Atrichoblast	PACAT4G27860-1	0	0.941211	0.553	0.212	0
Atrichoblast	PACAT1G26880-1	0	0.940406	0.432	0.243	0
Atrichoblast	PACAT2G40475-1	0	0.935283	0.457	0.086	0
Atrichoblast	PACAT3G47380-1	0	0.920956	0.419	0.135	0
Atrichoblast	PACAT4G18030-1	0	0.919502	0.621	0.292	0
Atrichoblast	PACAT3G11120-1	0	0.901009	0.264	0.09	0
Atrichoblast	PACAT1G74050-1	0	0.895727	0.656	0.407	0
Atrichoblast	PACAT5G59910-1	0	0.891782	0.617	0.444	0
Atrichoblast	PACAT1G53170-1	0	0.886477	0.522	0.296	0
Atrichoblast	PACAT1G79580-2	0	0.881835	0.272	0.047	0
Atrichoblast	PACAT5G26290-1	0	0.876407	0.381	0.074	0
Atrichoblast	PACAT1G74500-1	0	0.864532	0.275	0.063	0
Atrichoblast	PACAT1G23160-1	0	0.859443	0.255	0.05	0
Atrichoblast	PACAT2G38750-1	0	0.835295	0.756	0.519	0
Atrichoblast	PACAT1G22190-1	0	0.832225	0.626	0.376	0
Atrichoblast	PACAT4G01240-1	0	0.815753	0.448	0.099	0
Atrichoblast	PACAT4G38680-1	0	0.798197	0.688	0.438	0
Atrichoblast	PACAT5G15265-1	0	0.780818	0.646	0.413	0
Atrichoblast	PACAT3G14510-2	0	0.778715	0.352	0.026	0
Atrichoblast	PACAT3G03960-1	0	0.761468	0.522	0.217	0
Atrichoblast	PACAT1G07790-1	0	0.760938	0.316	0.157	0
Atrichoblast	PACAT3G13790-2	0	0.74358	0.809	0.487	0
Atrichoblast	PACAT5G46430-1	0	0.743293	0.349	0.235	0
Atrichoblast	PACAT1G22360-3	0	0.737526	0.626	0.33	0
Atrichoblast	PACAT4G36950-1	0	0.737413	0.492	0.231	0
Atrichoblast	PACAT3G12120-2	0	0.661711	0.773	0.67	0
Atrichoblast	PACAT3G22790-3	0	0.541126	0.297	0.082	0
Atrichoblast	PACAT1G25400-2	0	0.540708	0.639	0.434	0
Atrichoblast	PACAT2G24300-1	0	0.536522	0.41	0.156	0
Atrichoblast	PACAT3G03280-1	0	0.536485	0.465	0.244	0
Atrichoblast	PACAT2G38360-2	0	0.533894	0.594	0.392	0
Atrichoblast	PACAT1G30580-1	0	0.533588	0.452	0.303	0
Atrichoblast	PACAT3G02720-1	0	0.53357	0.529	0.304	0
Atrichoblast	PACAT2G34930-1	0	0.533076	0.524	0.342	0
Atrichoblast	PACAT1G77350-1	0	0.532728	0.55	0.361	0
Atrichoblast	PACAT4G24570-1	0	0.532069	0.386	0.192	0
Atrichoblast	PACAT4G21600-1	0	0.531254	0.4	0.204	0
Atrichoblast	PACAT4G14420-1	0	0.528442	0.577	0.457	0
Atrichoblast	PACAT4G36250-1	0	0.526535	0.255	0.02	0
Atrichoblast	PACAT3G56150-3	0	0.522344	0.538	0.37	0
Atrichoblast	PACAT2G45400-1	0	0.521797	0.394	0.27	0
Atrichoblast	PACAT1G72140-1	0	0.521532	0.334	0.159	0
Atrichoblast	PACAT5G65630-1	0	0.518412	0.424	0.281	0
Atrichoblast	PACAT4G28360-1	0	0.516375	0.384	0.139	0
Atrichoblast	PACAT5G06360-1	0	0.513211	0.279	0.171	0
Atrichoblast	PACAT2G45070-1	0	0.512112	0.835	0.774	0
Atrichoblast	PACAT5G11200-1	0	0.508577	0.449	0.231	0
Atrichoblast	PACAT1G64650-1	0	0.507296	0.388	0.188	0
Atrichoblast	PACAT3G49720-2	0	0.507063	0.438	0.253	0
Atrichoblast	PACAT1G80460-2	0	0.506737	0.465	0.3	0
Atrichoblast	PACAT1G65730-1	0	0.506137	0.298	0.045	0
Atrichoblast	PACAT4G36640-1	0	0.505642	0.519	0.294	0
Atrichoblast	PACAT5G45920-1	0	0.505613	0.253	0.036	0
Atrichoblast	PACAT2G38940-1	0	0.505402	0.27	0.085	0
Atrichoblast	PACAT4G02840-1	0	0.505128	0.449	0.331	0
Atrichoblast	PACAT5G10160-1	0	0.504477	0.433	0.237	0
Atrichoblast	PACAT3G23300-1	0	0.504319	0.335	0.167	0
Atrichoblast	PACAT5G11170-1	0	0.504275	0.436	0.281	0
Atrichoblast	PACAT5G15650-1	0	0.503001	0.884	0.802	0
Atrichoblast	PACAT2G43710-1	0	0.50259	0.38	0.134	0
Atrichoblast	PACAT1G76240-1	0	0.502366	0.566	0.4	0
Atrichoblast	PACAT5G63840-1	0	0.500631	0.501	0.28	0
Atrichoblast	PACAT5G01890-1	0	0.500394	0.287	0.083	0
Atrichoblast	PACAT5G12950-1	0	0.500204	0.287	0.06	0
Atrichoblast	PACAT2G15480-2	0	0.499728	0.805	0.574	0
Atrichoblast	PACAT5G22140-1	0	0.498147	0.612	0.418	0
Atrichoblast	PACAT5G46290-1	0	0.497551	0.439	0.216	0
Atrichoblast	PACAT2G35605-1	0	0.497343	0.265	0.113	0
Atrichoblast	PACAT2G39705-1	0	0.495915	0.482	0.262	0
Atrichoblast	PACAT1G78210-1	0	0.495687	0.429	0.252	0
Atrichoblast	PACAT1G69700-1	0	0.495423	0.301	0.072	0
Atrichoblast	PACAT3G06035-1	0	0.495345	0.345	0.161	0
Atrichoblast	PACAT1G67590-1	0	0.493676	0.29	0.069	0
Atrichoblast	PACAT5G04600-1	0	0.492694	0.359	0.219	0
Atrichoblast	PACAT1G53700-1	0	0.492558	0.395	0.123	0
Atrichoblast	PACAT3G23940-1	0	0.492004	0.299	0.077	0
Atrichoblast	PACAT4G00710-1	0	0.491549	0.371	0.162	0
Atrichoblast	PACAT2G47130-1	0	0.490394	0.329	0.119	0
Atrichoblast	PACAT4G15550-3	0	0.489641	0.37	0.206	0
Atrichoblast	PACAT3G05980-1	0	0.489405	0.283	0.049	0
Atrichoblast	PACAT5G15530-1	0	0.488276	0.451	0.277	0
Atrichoblast	PACAT1G29900-1	0	0.488231	0.346	0.135	0
Atrichoblast	PACAT3G24503-2	0	0.488054	0.471	0.259	0
Atrichoblast	PACAT3G46620-1	0	0.486448	0.591	0.397	0
Atrichoblast	PACAT4G36040-3	0	0.485047	0.698	0.567	0
Atrichoblast	PACAT2G07340-1	0	0.484795	0.442	0.279	0
Atrichoblast	PACAT3G02530-1	0	0.484791	0.427	0.184	0
Atrichoblast	PACAT5G66870-2	0	0.484702	0.27	0.061	0
Atrichoblast	PACAT3G29034-1	0	0.482289	0.426	0.248	0
Atrichoblast	PACAT4G01410-1	0	0.480341	0.369	0.172	0
Atrichoblast	PACAT5G47320-1	0	0.479789	0.37	0.217	0
Atrichoblast	PACAT5G05880-1	0	0.477881	0.369	0.114	0
Atrichoblast	PACAT5G59510-1	0	0.477593	0.276	0.139	0
Atrichoblast	PACAT4G25890-1	0	0.477565	0.31	0.166	0
Atrichoblast	PACAT2G30200-1	0	0.477458	0.344	0.133	0
Atrichoblast	PACAT5G62440-1	0	0.476421	0.276	0.156	0
Atrichoblast	PACAT1G52600-1	0	0.476311	0.452	0.296	0
Atrichoblast	PACAT4G17460-1	0	0.474901	0.479	0.22	0
Atrichoblast	PACAT4G27500-1	0	0.474883	0.734	0.604	0
Atrichoblast	PACAT2G36130-1	0	0.474285	0.475	0.256	0
Atrichoblast	PACAT5G42580-1	0	0.47373	0.278	0.138	0
Atrichoblast	PACAT1G55920-1	0	0.473489	0.841	0.709	0
Atrichoblast	PACAT4G39260-1	0	0.472568	0.724	0.619	0
Atrichoblast	PACAT1G77750-1	0	0.468811	0.36	0.201	0
Atrichoblast	PACAT2G24790-1	0	0.465237	0.466	0.297	0
Atrichoblast	PACAT1G10590-1	0	0.461249	0.691	0.605	0
Atrichoblast	PACAT5G62270-1	0	0.460364	0.383	0.181	0
Atrichoblast	PACAT1G26740-1	0	0.456878	0.315	0.109	0
Atrichoblast	PACAT1G29280-1	0	0.456277	0.576	0.374	0
Atrichoblast	PACAT3G15480-1	0	0.455186	0.539	0.351	0
Atrichoblast	PACAT4G39390-1	0	0.455082	0.374	0.19	0
Atrichoblast	PACAT1G75860-1	0	0.452227	0.625	0.445	0
Atrichoblast	PACAT1G28130-1	0	0.451909	0.356	0.132	0
Atrichoblast	PACAT4G30220-1	0	0.450341	0.329	0.212	0
Atrichoblast	PACAT3G52140-1	0	0.45023	0.331	0.172	0
Atrichoblast	PACAT2G20060-1	0	0.448962	0.312	0.131	0
Atrichoblast	PACAT5G53760-1	0	0.448773	0.349	0.132	0
Atrichoblast	PACAT1G50920-2	0	0.448589	0.302	0.114	0
Atrichoblast	PACAT3G15095-1	0	0.447725	0.289	0.068	0
Atrichoblast	PACAT3G01820-1	0	0.447083	0.357	0.219	0
Atrichoblast	PACAT4G21830-2	0	0.446919	0.718	0.64	0
Atrichoblast	PACAT2G45790-1	0	0.445504	0.711	0.554	0
Atrichoblast	PACAT2G35240-1	0	0.443308	0.359	0.186	0
Atrichoblast	PACAT3G02900-1	0	0.443221	0.271	0.137	0
Atrichoblast	PACAT4G21850-2	0	0.442272	0.904	0.759	0
Atrichoblast	PACAT5G55125-1	0	0.438903	0.46	0.287	0
Atrichoblast	PACAT5G45620-1	0	0.437639	0.539	0.352	0
Atrichoblast	PACAT3G57290-2	0	0.437302	0.385	0.239	0
Atrichoblast	PACAT2G25110-1	0	0.436869	0.381	0.244	0
Atrichoblast	PACAT5G64310-1	0	0.435888	0.792	0.702	0
Atrichoblast	PACAT1G08780-2	0	0.434233	0.446	0.247	0
Atrichoblast	PACAT5G11880-1	0	0.434077	0.354	0.146	0
Atrichoblast	PACAT1G61580-1	0	0.43377	0.317	0.114	0
Atrichoblast	PACAT5G60980-1	0	0.431951	0.376	0.222	0
Atrichoblast	PACAT4G00110-1	0	0.4315	0.318	0.122	0
Atrichoblast	PACAT1G48440-1	0	0.430357	0.629	0.513	0
Atrichoblast	PACAT5G14150-2	0	0.430268	0.31	0.101	0
Atrichoblast	PACAT5G38200-2	0	0.429369	0.478	0.28	0
Atrichoblast	PACAT2G22500-2	0	0.429012	0.577	0.399	0
Atrichoblast	PACAT5G14690-1	0	0.42892	0.336	0.179	0
Atrichoblast	PACAT5G67220-1	0	0.427359	0.413	0.22	0
Atrichoblast	PACAT1G80070-1	0	0.427126	0.316	0.175	0
Atrichoblast	PACAT1G73250-1	0	0.42569	0.387	0.206	0
Atrichoblast	PACAT5G49100-2	0	0.421157	0.293	0.068	0
Atrichoblast	PACAT3G13570-1	0	0.417815	0.257	0.095	0
Atrichoblast	PACAT3G54200-1	0	0.417214	0.695	0.547	0
Atrichoblast	PACAT2G32220-1	0	0.416072	0.256	0.081	0
Atrichoblast	PACAT1G30440-1	0	0.41544	0.454	0.292	0
Atrichoblast	PACAT4G31580-1	0	0.414915	0.502	0.349	0
Atrichoblast	PACAT2G20960-1	0	0.41477	0.398	0.195	0
Atrichoblast	PACAT3G62420-3	0	0.412824	0.795	0.647	0
Atrichoblast	PACAT5G38480-1	0	0.412538	0.816	0.736	0
Atrichoblast	PACAT2G22795-1	0	0.412264	0.434	0.246	0
Atrichoblast	PACAT1G01960-2	0	0.412179	0.431	0.226	0
Atrichoblast	PACAT5G17630-1	0	0.412175	0.299	0.127	0
Atrichoblast	PACAT5G05460-1	0	0.41171	0.301	0.1	0
Atrichoblast	PACAT1G48610-1	0	0.409661	0.373	0.142	0
Atrichoblast	PACAT3G54650-1	0	0.407573	0.301	0.115	0
Atrichoblast	PACAT1G06620-1	0	0.406846	0.442	0.276	0
Atrichoblast	PACAT3G09735-1	0	0.406207	0.653	0.553	0
Atrichoblast	PACAT1G70310-1	0	0.406095	0.395	0.213	0
Atrichoblast	PACAT5G36250-1	0	0.405436	0.342	0.173	0
Atrichoblast	PACAT3G45230-1	0	0.403507	0.278	0.086	0
Atrichoblast	PACAT3G53990-2	0	0.403413	0.803	0.725	0
Atrichoblast	PACAT2G20585-1	0	0.40295	0.373	0.201	0
Atrichoblast	PACAT2G02160-1	0	0.40183	0.433	0.269	0
Atrichoblast	PACAT5G18520-1	0	0.399857	0.558	0.413	0
Atrichoblast	PACAT5G11280-1	0	0.398123	0.356	0.238	0
Atrichoblast	PACAT5G63800-1	0	0.397911	0.272	0.118	0
Atrichoblast	PACAT3G14220-1	0	0.39774	0.311	0.132	0
Atrichoblast	PACAT1G52670-1	0	0.397568	0.339	0.139	0
Atrichoblast	PACAT5G15750-1	0	0.397469	0.286	0.131	0
Atrichoblast	PACAT5G25830-1	0	0.396032	0.255	0.063	0
Atrichoblast	PACAT1G05070-1	0	0.39547	0.301	0.096	0
Atrichoblast	PACAT1G11680-1	0	0.394922	0.57	0.401	0
Atrichoblast	PACAT1G13560-1	0	0.394236	0.43	0.236	0
Atrichoblast	PACAT2G15000-1	0	0.393796	0.284	0.145	0
Atrichoblast	PACAT4G25360-1	0	0.393679	0.412	0.23	0
Atrichoblast	PACAT1G34130-1	0	0.391841	0.316	0.096	0
Atrichoblast	PACAT1G33280-1	0	0.391692	0.309	0.129	0
Atrichoblast	PACAT5G41685-1	0	0.390732	0.484	0.344	0
Atrichoblast	PACAT5G13780-1	0	0.390452	0.484	0.36	0
Atrichoblast	PACAT1G30110-1	0	0.38811	0.407	0.215	0
Atrichoblast	PACAT5G61880-1	0	0.387585	0.278	0.122	0
Atrichoblast	PACAT1G29330-3	0	0.385618	0.534	0.398	0
Atrichoblast	PACAT5G42820-3	0	0.384992	0.426	0.255	0
Atrichoblast	PACAT4G13050-1	0	0.383162	0.288	0.067	0
Atrichoblast	PACAT5G11890-1	0	0.382864	0.389	0.174	0
Atrichoblast	PACAT2G27775-1	0	0.382755	0.303	0.146	0
Atrichoblast	PACAT5G46160-1	0	0.382582	0.279	0.123	0
Atrichoblast	PACAT4G01750-1	0	0.382465	0.255	0.125	0
Atrichoblast	PACAT3G15710-1	0	0.382087	0.38	0.258	0
Atrichoblast	PACAT5G57330-1	0	0.382067	0.422	0.289	0
Atrichoblast	PACAT5G36290-1	0	0.380851	0.664	0.525	0
Atrichoblast	PACAT3G60220-1	0	0.380202	0.312	0.102	0
Atrichoblast	PACAT3G55740-1	0	0.380066	0.309	0.12	0
Atrichoblast	PACAT3G13470-1	0	0.379025	0.287	0.124	0
Atrichoblast	PACAT5G57560-1	0	0.377876	0.449	0.276	0
Atrichoblast	PACAT2G44490-1	0	0.376405	0.347	0.195	0
Atrichoblast	PACAT3G60910-1	0	0.375445	0.306	0.105	0
Atrichoblast	PACAT5G60960-1	0	0.375065	0.256	0.08	0
Atrichoblast	PACAT2G27430-2	0	0.374381	0.326	0.1	0
Atrichoblast	PACAT1G01090-1	0	0.374344	0.496	0.338	0
Atrichoblast	PACAT4G25500-1	0	0.373055	0.373	0.193	0
Atrichoblast	PACAT1G52720-1	0	0.372692	0.298	0.147	0
Atrichoblast	PACAT5G10240-1	0	0.37254	0.256	0.083	0
Atrichoblast	PACAT1G48160-1	0	0.372196	0.581	0.457	0
Atrichoblast	PACAT1G32580-1	0	0.371303	0.272	0.101	0
Atrichoblast	PACAT4G39955-1	0	0.370929	0.346	0.151	0
Atrichoblast	PACAT5G44320-1	0	0.369728	0.454	0.279	0
Atrichoblast	PACAT1G70190-1	0	0.369178	0.344	0.157	0
Atrichoblast	PACAT2G07050-1	0	0.369051	0.426	0.267	0
Atrichoblast	PACAT1G09620-1	0	0.367113	0.359	0.171	0
Atrichoblast	PACAT1G60770-2	0	0.365248	0.265	0.082	0
Atrichoblast	PACAT1G64980-1	0	0.364511	0.473	0.264	0
Atrichoblast	PACAT2G25970-1	0	0.364174	0.514	0.375	0
Atrichoblast	PACAT5G05010-1	0	0.363667	0.644	0.51	0
Atrichoblast	PACAT2G04170-1	0	0.362353	0.33	0.152	0
Atrichoblast	PACAT2G01970-2	0	0.362162	0.503	0.338	0
Atrichoblast	PACAT1G53840-1	0	0.360172	0.635	0.46	0
Atrichoblast	PACAT2G30050-1	0	0.359744	0.633	0.516	0
Atrichoblast	PACAT1G06780-1	0	0.358741	0.426	0.289	0
Atrichoblast	PACAT2G25670-1	0	0.358703	0.463	0.334	0
Atrichoblast	PACAT1G52340-2	0	0.358631	0.39	0.213	0
Atrichoblast	PACAT1G48230-1	0	0.358157	0.256	0.113	0
Atrichoblast	PACAT1G14710-1	0	0.357588	0.256	0.115	0
Atrichoblast	PACAT3G50670-1	0	0.356902	0.307	0.182	0
Atrichoblast	PACAT4G03560-1	0	0.356161	0.434	0.297	0
Atrichoblast	PACAT1G16270-1	0	0.355948	0.266	0.121	0
Atrichoblast	PACAT5G51840-1	0	0.35497	0.397	0.21	0
Atrichoblast	PACAT3G47350-1	0	0.352526	0.473	0.318	0
Atrichoblast	PACAT3G22680-1	0	0.352174	0.33	0.17	0
Atrichoblast	PACAT4G22810-1	0	0.352145	0.276	0.109	0
Atrichoblast	PACAT3G17120-1	0	0.352099	0.255	0.113	0
Atrichoblast	PACAT1G09660-1	0	0.351061	0.284	0.099	0
Atrichoblast	PACAT5G09980-1	0	0.350046	0.609	0.404	0
Atrichoblast	PACAT2G21390-1	0	0.349386	0.593	0.439	0
Atrichoblast	PACAT1G04980-3	0	0.34919	0.297	0.144	0
Atrichoblast	PACAT1G04170-1	0	0.346702	0.423	0.289	0
Atrichoblast	PACAT5G42080-1	0	0.346134	0.486	0.343	0
Atrichoblast	PACAT1G47200-1	0	0.345644	0.507	0.391	0
Atrichoblast	PACAT5G35730-1	0	0.344725	0.394	0.237	0
Atrichoblast	PACAT4G26870-1	0	0.344276	0.273	0.085	0
Atrichoblast	PACAT5G06110-1	0	0.343373	0.317	0.166	0
Atrichoblast	PACAT3G58850-1	0	0.343342	0.271	0.094	0
Atrichoblast	PACAT2G37340-1	0	0.34294	0.525	0.396	0
Atrichoblast	PACAT3G47836-2	0	0.342873	0.394	0.259	0
Atrichoblast	PACAT3G02790-1	0	0.341432	0.271	0.146	0
Atrichoblast	PACAT1G06870-1	0	0.340555	0.488	0.331	0
Atrichoblast	PACAT4G18590-1	0	0.3393	0.343	0.181	0
Atrichoblast	PACAT3G12030-2	0	0.337919	0.358	0.239	0
Atrichoblast	PACAT1G44830-1	0	0.337683	0.256	0.111	0
Atrichoblast	PACAT1G70770-1	0	0.335735	0.724	0.62	0
Atrichoblast	PACAT3G29075-2	0	0.335589	0.405	0.261	0
Atrichoblast	PACAT3G09455-1	0	0.334898	0.256	0.122	0
Atrichoblast	PACAT2G01180-1	0	0.33313	0.38	0.213	0
Atrichoblast	PACAT5G61240-1	0	0.332618	0.414	0.283	0
Atrichoblast	PACAT4G08460-1	0	0.332487	0.451	0.312	0
Atrichoblast	PACAT4G35785-1	0	0.330692	0.397	0.25	0
Atrichoblast	PACAT3G10940-2	0	0.330515	0.281	0.102	0
Atrichoblast	PACAT2G46230-1	0	0.329897	0.31	0.177	0
Atrichoblast	PACAT5G15610-1	0	0.329764	0.361	0.201	0
Atrichoblast	PACAT2G34750-1	0	0.329101	0.264	0.128	0
Atrichoblast	PACAT3G02220-1	0	0.326904	0.252	0.135	0
Atrichoblast	PACAT1G34350-1	0	0.326192	0.331	0.161	0
Atrichoblast	PACAT3G52040-1	0	0.326051	0.264	0.148	0
Atrichoblast	PACAT1G68690-1	0	0.32542	0.344	0.193	0
Atrichoblast	PACAT1G04770-3	0	0.325188	0.28	0.158	0
Atrichoblast	PACAT2G04280-1	0	0.324827	0.267	0.079	0
Atrichoblast	PACAT3G16110-1	0	0.324792	0.265	0.116	0
Atrichoblast	PACAT2G39020-1	0	0.324074	0.312	0.15	0
Atrichoblast	PACAT3G16950-1	0	0.323656	0.292	0.101	0
Atrichoblast	PACAT4G19006-1	0	0.323567	0.401	0.243	0
Atrichoblast	PACAT2G40840-1	0	0.323242	0.252	0.084	0
Atrichoblast	PACAT1G72480-1	0	0.32222	0.256	0.067	0
Atrichoblast	PACAT5G06660-1	0	0.322032	0.32	0.2	0
Atrichoblast	PACAT1G18500-1	0	0.321136	0.255	0.098	0
Atrichoblast	PACAT1G06515-1	0	0.319827	0.321	0.179	0
Atrichoblast	PACAT3G20130-1	0	0.319742	0.264	0.097	0
Atrichoblast	PACAT4G01870-1	0	0.319441	0.615	0.432	0
Atrichoblast	PACAT2G15480-1	0	0.319403	0.448	0.301	0
Atrichoblast	PACAT1G76300-1	0	0.319022	0.279	0.127	0
Atrichoblast	PACAT1G28390-2	0	0.317876	0.258	0.076	0
Atrichoblast	PACAT3G09090-2	0	0.317719	0.343	0.173	0
Atrichoblast	PACAT5G51510-1	0	0.31697	0.318	0.199	0
Atrichoblast	PACAT5G53090-1	0	0.313698	0.253	0.064	0
Atrichoblast	PACAT5G05410-1	0	0.313552	0.832	0.717	0
Atrichoblast	PACAT2G44180-2	0	0.313543	0.29	0.099	0
Atrichoblast	PACAT1G55890-1	0	0.312501	0.259	0.087	0
Atrichoblast	PACAT5G51120-1	0	0.312335	0.454	0.319	0
Atrichoblast	PACAT3G42170-1	0	0.312215	0.327	0.182	0
Atrichoblast	PACAT2G45010-1	0	0.310957	0.416	0.285	0
Atrichoblast	PACAT5G58000-1	0	0.310462	0.314	0.138	0
Atrichoblast	PACAT5G64200-1	0	0.305651	0.362	0.231	0
Atrichoblast	PACAT2G22900-1	0	0.305634	0.337	0.159	0
Atrichoblast	PACAT5G41080-1	0	0.305089	0.614	0.444	0
Atrichoblast	PACAT3G06650-1	0	0.304374	0.567	0.379	0
Atrichoblast	PACAT1G13950-1	0	0.303223	0.395	0.234	0
Atrichoblast	PACAT5G02770-1	0	0.302482	0.382	0.247	0
Atrichoblast	PACAT2G31060-1	0	0.302466	0.272	0.119	0
Atrichoblast	PACAT5G26800-1	0	0.301311	0.372	0.228	0
Atrichoblast	PACAT1G18480-1	0	0.300466	0.322	0.185	0
Atrichoblast	PACAT1G14360-1	0	0.300183	0.299	0.156	0
Atrichoblast	PACAT1G22400-1	0	0.300152	0.351	0.163	0
Atrichoblast	PACAT2G32580-1	0	0.299922	0.421	0.254	0
Atrichoblast	PACAT5G42190-3	0	0.298826	0.563	0.428	0
Atrichoblast	PACAT1G49400-2	0	0.298495	0.307	0.165	0
Atrichoblast	PACAT1G17510-1	0	0.297878	0.302	0.132	0
Atrichoblast	PACAT4G17940-1	0	0.297252	0.573	0.4	0
Atrichoblast	PACAT1G09760-1	0	0.297178	0.301	0.162	0
Atrichoblast	PACAT3G25110-1	0	0.296278	0.3	0.115	0
Atrichoblast	PACAT3G05810-1	0	0.295261	0.328	0.181	0
Atrichoblast	PACAT4G31920-2	0	0.293943	0.287	0.141	0
Atrichoblast	PACAT3G02760-1	0	0.292553	0.274	0.142	0
Atrichoblast	PACAT1G34430-1	0	0.292286	0.347	0.174	0
Atrichoblast	PACAT1G21190-2	0	0.29123	0.268	0.122	0
Atrichoblast	PACAT1G50560-1	0	0.291186	0.29	0.123	0
Atrichoblast	PACAT5G57020-1	0	0.288827	0.426	0.285	0
Atrichoblast	PACAT4G34960-1	0	0.288678	0.264	0.097	0
Atrichoblast	PACAT1G17180-1	0	0.288516	0.784	0.682	0
Atrichoblast	PACAT4G32650-1	0	0.287383	0.27	0.14	0
Atrichoblast	PACAT1G11545-2	0	0.287324	0.421	0.254	0
Atrichoblast	PACAT2G28380-2	0	0.286481	0.293	0.142	0
Atrichoblast	PACAT2G36950-1	0	0.285326	0.602	0.39	0
Atrichoblast	PACAT5G04480-1	0	0.279778	0.35	0.216	0
Atrichoblast	PACAT3G07990-1	0	0.278409	0.263	0.113	0
Atrichoblast	PACAT2G45440-1	0	0.276512	0.26	0.119	0
Atrichoblast	PACAT1G53380-1	0	0.275971	0.375	0.232	0
Atrichoblast	PACAT4G33680-1	0	0.275757	0.321	0.175	0
Atrichoblast	PACAT1G26460-1	0	0.273012	0.312	0.155	0
Atrichoblast	PACAT3G20920-2	0	0.271789	0.406	0.268	0
Atrichoblast	PACAT1G18630-1	0	0.271551	0.265	0.15	0
Atrichoblast	PACAT2G17630-1	0	0.271447	0.288	0.13	0
Atrichoblast	PACAT2G38670-1	0	0.270356	0.332	0.183	0
Atrichoblast	PACAT2G17020-1	0	0.269304	0.275	0.116	0
Atrichoblast	PACAT3G16510-1	0	0.268685	0.349	0.211	0
Atrichoblast	PACAT3G58460-1	0	0.268566	0.393	0.249	0
Atrichoblast	PACAT3G51660-1	0	0.267625	0.377	0.176	0
Atrichoblast	PACAT1G12270-1	0	0.267318	0.253	0.094	0
Atrichoblast	PACAT5G25100-1	0	0.265041	0.361	0.214	0
Atrichoblast	PACAT4G17490-1	0	0.261911	0.642	0.449	0
Atrichoblast	PACAT5G39800-1	0	0.256342	0.253	0.083	0
Atrichoblast	PACAT4G29830-1	0	0.255062	0.291	0.135	0
Atrichoblast	PACAT3G16050-3	0	0.253055	0.301	0.167	0
Atrichoblast	PACAT5G48180-2	0	0.253021	0.75	0.551	0
Atrichoblast	PACAT3G47590-1	0	0.251192	0.339	0.19	0
Atrichoblast	PACAT1G44960-1	0	0.25037	0.278	0.148	0
Atrichoblast	PACAT3G19680-1	0	0.250136	0.386	0.195	0
Atrichoblast	PACAT4G32610-1	0	0.250045	0.368	0.233	0
Atrichoblast	PACAT1G79075-1	7.77e-308	0.555188	0.296	0.183	2.32e-303
Atrichoblast	PACAT1G62180-1	2.9e-307	0.421515	0.625	0.495	8.65e-303
Atrichoblast	PACAT5G46020-1	9.72e-305	0.419011	0.571	0.471	2.89e-300
Atrichoblast	PACAT4G35490-1	4.22e-304	0.423334	0.341	0.224	1.26e-299
Atrichoblast	PACAT5G49400-1	1.18e-302	0.26888	0.364	0.24	3.51e-298
Atrichoblast	PACAT3G03170-1	8.93e-301	0.436973	0.484	0.357	2.66e-296
Atrichoblast	PACAT2G16500-1	1.9e-300	0.486473	0.465	0.33	5.66e-296
Atrichoblast	PACAT3G17300-1	5.74e-299	0.408553	0.463	0.348	1.71e-294
Atrichoblast	PACAT2G42500-1	1.52e-296	0.302748	0.612	0.487	4.52e-292
Atrichoblast	PACAT3G09500-1	1.69e-294	1.17338	0.263	0.165	5.05e-290
Atrichoblast	PACAT2G16930-1	4.92e-294	0.287983	0.354	0.24	1.47e-289
Atrichoblast	PACAT3G03600-1	2.4e-293	0.290373	0.37	0.253	7.15e-289
Atrichoblast	PACAT5G40770-4	6.9e-293	0.453367	0.462	0.341	2.05e-288
Atrichoblast	PACAT5G64160-1	1.36e-291	0.275038	0.429	0.308	4.04e-287
Atrichoblast	PACAT3G05230-1	2.58e-291	0.317833	0.33	0.217	7.69e-287
Atrichoblast	PACAT3G49100-1	1.23e-290	0.276434	0.368	0.253	3.65e-286
Atrichoblast	PACAT5G02530-1	4.9e-287	0.293553	0.259	0.156	1.46e-282
Atrichoblast	PACAT2G37550-1	6.03e-284	0.28428	0.513	0.384	1.8e-279
Atrichoblast	PACAT3G03050-1	7.17e-281	0.32635	0.62	0.474	2.13e-276
Atrichoblast	PACAT5G20180-1	5e-279	0.288393	0.378	0.263	1.49e-274
Atrichoblast	PACAT3G06300-1	1.71e-278	0.317105	0.52	0.39	5.09e-274
Atrichoblast	PACAT3G12130-1	2.46e-278	0.251566	0.413	0.29	7.32e-274
Atrichoblast	PACAT4G21990-7	8.08e-278	0.356077	0.781	0.677	2.41e-273
Atrichoblast	PACAT3G01280-1	9.35e-278	0.423159	0.683	0.616	2.78e-273
Atrichoblast	PACAT5G39040-1	2.02e-274	0.314197	0.42	0.283	6.01e-270
Atrichoblast	PACAT3G04830-1	9.49e-274	0.274892	0.443	0.324	2.83e-269
Atrichoblast	PACAT3G19240-1	1.92e-270	0.405455	0.67	0.538	5.71e-266
Atrichoblast	PACAT1G47970-1	2.28e-267	0.330688	0.314	0.202	6.8e-263
Atrichoblast	PACAT5G25930-1	8.74e-267	0.359731	0.404	0.269	2.6e-262
Atrichoblast	PACAT1G31130-1	7.77e-266	0.33915	0.493	0.361	2.31e-261
Atrichoblast	PACAT1G05620-1	1.82e-264	0.326643	0.479	0.369	5.41e-260
Atrichoblast	PACAT2G43090-1	1.12e-259	0.275162	0.318	0.214	3.35e-255
Atrichoblast	PACAT1G33230-1	5.27e-259	0.302351	0.337	0.22	1.57e-254
Atrichoblast	PACAT1G34370-1	1.81e-258	0.31568	0.649	0.517	5.38e-254
Atrichoblast	PACAT5G20500-1	3.23e-258	0.426115	0.585	0.502	9.61e-254
Atrichoblast	PACAT1G03610-1	4.86e-258	0.258673	0.314	0.2	1.45e-253
Atrichoblast	PACAT1G78660-1	1.01e-255	0.255451	0.741	0.616	3e-251
Atrichoblast	PACAT3G55460-1	9.51e-255	0.310857	0.253	0.154	2.83e-250
Atrichoblast	PACAT2G18193-3	7.71e-252	0.391377	0.673	0.543	2.3e-247
Atrichoblast	PACAT1G16810-1	1.13e-250	0.276361	0.582	0.475	3.37e-246
Atrichoblast	PACAT1G75270-1	4.95e-246	0.287206	0.546	0.435	1.48e-241
Atrichoblast	PACAT5G59450-1	1.12e-245	0.254174	0.322	0.206	3.33e-241
Atrichoblast	PACAT3G15730-1	3.35e-245	0.318425	0.731	0.634	9.97e-241
Atrichoblast	PACAT5G07960-1	1.07e-241	0.372771	0.514	0.416	3.19e-237
Atrichoblast	PACAT3G50930-1	1.46e-241	0.342626	0.35	0.232	4.36e-237
Atrichoblast	PACAT1G29990-1	7e-239	0.25104	0.319	0.217	2.09e-234
Atrichoblast	PACAT5G03160-1	1.18e-238	0.293743	0.273	0.174	3.53e-234
Atrichoblast	PACAT4G24330-1	2.27e-238	0.399076	0.355	0.25	6.76e-234
Atrichoblast	PACAT2G14878-1	1.31e-237	0.468269	0.422	0.321	3.91e-233
Atrichoblast	PACAT1G76550-1	1.98e-235	0.286922	0.389	0.276	5.89e-231
Atrichoblast	PACAT1G04480-1	3.66e-235	1.01718	0.281	0.199	1.09e-230
Atrichoblast	PACAT1G55850-1	5.81e-235	0.427121	0.363	0.253	1.73e-230
Atrichoblast	PACAT3G28180-1	2.46e-232	0.250379	0.553	0.412	7.32e-228
Atrichoblast	PACAT2G18740-1	1.81e-231	0.26562	0.256	0.16	5.39e-227
Atrichoblast	PACAT1G26750-1	1.03e-228	0.268056	0.487	0.381	3.07e-224
Atrichoblast	PACAT5G57660-1	2.85e-228	0.313909	0.456	0.324	8.5e-224
Atrichoblast	PACAT1G68920-1	8.35e-228	0.299417	0.271	0.171	2.49e-223
Atrichoblast	PACAT4G34410-1	6.79e-220	0.269419	0.674	0.549	2.02e-215
Atrichoblast	PACAT4G27870-1	1.46e-219	0.258628	0.517	0.382	4.35e-215
Atrichoblast	PACAT5G47700-3	1.71e-219	1.15908	0.271	0.191	5.1e-215
Atrichoblast	PACAT3G56090-1	1.44e-217	0.285538	0.609	0.494	4.29e-213
Atrichoblast	PACAT3G48570-1	6.14e-217	0.267283	0.369	0.26	1.83e-212
Atrichoblast	PACAT4G36020-3	8.26e-217	0.295609	0.324	0.222	2.46e-212
Atrichoblast	PACAT4G35110-1	9.06e-210	0.273636	0.326	0.22	2.7e-205
Atrichoblast	PACAT2G24550-1	2.91e-207	0.252909	0.695	0.605	8.66e-203
Atrichoblast	PACAT2G22425-1	5.85e-204	0.290365	0.534	0.44	1.74e-199
Atrichoblast	PACAT2G36390-1	1.26e-202	0.273279	0.276	0.177	3.74e-198
Atrichoblast	PACAT3G21865-1	1.41e-202	0.252469	0.423	0.313	4.19e-198
Atrichoblast	PACAT1G07960-1	5.89e-202	0.278998	0.403	0.31	1.76e-197
Atrichoblast	PACAT5G36230-1	1.36e-199	0.255959	0.557	0.448	4.04e-195
Atrichoblast	PACAT3G44100-1	2.38e-197	0.271554	0.333	0.234	7.08e-193
Atrichoblast	PACAT1G42960-1	4.65e-177	0.334016	0.279	0.192	1.39e-172
Atrichoblast	PACAT1G76650-1	8.11e-176	0.288874	0.575	0.461	2.41e-171
Atrichoblast	PACAT1G27330-1	1.36e-172	0.355498	0.377	0.286	4.05e-168
Atrichoblast	PACAT4G39220-1	1.37e-172	0.31132	0.389	0.307	4.09e-168
Atrichoblast	PACAT1G10290-1	2.72e-171	0.25257	0.423	0.327	8.1e-167
Atrichoblast	PACAT3G62120-2	1.43e-169	0.37462	0.265	0.187	4.25e-165
Atrichoblast	PACAT3G02230-1	4.11e-169	0.561571	0.506	0.439	1.22e-164
Atrichoblast	PACAT5G03850-2	6.02e-168	0.920424	0.329	0.265	1.79e-163
Atrichoblast	PACAT1G07670-3	1.18e-167	0.283771	0.51	0.418	3.51e-163
Atrichoblast	PACAT1G02080-1	1.48e-165	0.269737	0.437	0.33	4.4e-161
Atrichoblast	PACAT1G17620-1	4.79e-165	0.260656	0.802	0.7	1.43e-160
Atrichoblast	PACAT4G30440-1	4.1e-163	0.337183	0.498	0.392	1.22e-158
Atrichoblast	PACAT1G74920-1	3.64e-160	0.306025	0.277	0.192	1.08e-155
Atrichoblast	PACAT5G51830-1	3.17e-159	0.305792	0.558	0.459	9.45e-155
[truncated: 1,263 more rows]

## Sheet: Table S3
Table S3. APA markers with differential APA usages identified in 12 cell types of Arabidopsis root.
Cell type	Poly(A) site id	P value	Average log2FC	Cell% 1	Cell% 2	Adjusted P value
Columella	PACAT1G22880-1	0	2.72558	0.419	0.033	0
Columella	PACAT1G53708-1	0	2.50103	0.373	0.035	0
Columella	PACAT3G61930-1	0	2.19053	0.489	0.077	0
Columella	PACAT4G27400-1	0	2.18451	0.52	0.093	0
Columella	PACAT3G22910-2	0	2.10646	0.672	0.157	0
Columella	PACAT1G47510-3	0	1.81473	0.55	0.137	0
Columella	PACAT3G42180-1	0	1.80505	0.277	0.036	0
Columella	PACAT2G38230-1	0	1.78877	0.402	0.095	0
Columella	PACAT1G74010-2	0	1.68244	0.322	0.083	0
Columella	PACAT3G18950-1	0	1.64257	0.461	0.142	0
Columella	PACAT1G14370-1	0	1.58066	0.386	0.122	0
Columella	PACAT3G13080-1	0	1.56492	0.559	0.221	0
Columella	PACAT1G12740-2	0	1.56118	0.702	0.258	0
Columella	PACAT1G23160-1	0	1.54166	0.281	0.064	0
Columella	PACAT1G76580-2	0	1.467	0.291	0.113	0
Columella	PACAT2G44080-1	0	1.45718	0.414	0.184	0
Columella	PACAT1G80440-1	0	1.45342	0.349	0.153	0
Columella	PACAT4G17940-1	0	1.42804	0.777	0.4	0
Columella	PACAT5G47050-1	0	1.37394	0.382	0.157	0
Columella	PACAT3G04330-1	0	1.36094	0.261	0.084	0
Columella	PACAT1G24095-1	0	1.33833	0.25	0.103	0
Columella	PACAT5G57510-2	0	1.32682	0.431	0.204	0
Columella	PACAT5G48530-1	0	1.32367	0.259	0.104	0
Columella	PACAT5G61010-1	0	1.28756	0.26	0.091	0
Columella	PACAT3G52450-2	0	1.25709	0.666	0.343	0
Columella	PACAT5G38200-2	0	1.24645	0.552	0.29	0
Columella	PACAT2G27430-2	0	1.23672	0.282	0.119	0
Columella	PACAT4G19700-2	0	1.2272	0.508	0.26	0
Columella	PACAT2G40340-2	0	1.21588	0.458	0.248	0
Columella	PACAT1G32700-1	0	1.17372	0.589	0.321	0
Columella	PACAT5G02020-3	0	1.15733	0.639	0.365	0
Columella	PACAT2G40095-2	0	1.1444	0.596	0.344	0
Columella	PACAT3G25610-2	0	1.13149	0.413	0.235	0
Columella	PACAT3G53230-1	0	1.12283	0.505	0.279	0
Columella	PACAT1G62300-2	0	1.11178	0.729	0.425	0
Columella	PACAT2G39350-3	0	1.10232	0.426	0.188	0
Columella	PACAT2G30550-2	0	1.0752	0.488	0.283	0
Columella	PACAT1G22360-3	0	1.06885	0.614	0.353	0
Columella	PACAT4G30490-3	0	1.05898	0.721	0.458	0
Columella	PACAT5G19520-1	0	1.05643	0.278	0.128	0
Columella	PACAT5G57660-1	0	1.04668	0.538	0.329	0
Columella	PACAT5G64230-1	0	1.04127	0.419	0.259	0
Columella	PACAT5G16230-1	0	1.04078	0.35	0.166	0
Columella	PACAT3G10940-2	0	1.03628	0.254	0.117	0
Columella	PACAT3G48340-1	0	1.00294	0.782	0.448	0
Columella	PACAT3G55470-1	0	0.985123	0.423	0.264	0
Columella	PACAT4G10380-2	0	0.980419	0.481	0.307	0
Columella	PACAT5G56980-2	0	0.972895	0.836	0.543	0
Columella	PACAT5G62340-1	0	0.962117	0.374	0.165	0
Columella	PACAT4G17500-1	0	0.935134	0.852	0.573	0
Columella	PACAT5G02260-1	0	0.90785	0.813	0.493	0
Columella	PACAT3G19580-3	0	0.904621	0.691	0.476	0
Columella	PACAT1G76590-1	0	0.890892	0.503	0.341	0
Columella	PACAT4G36040-3	0	0.888977	0.837	0.568	0
Columella	PACAT2G15480-2	0	0.880652	0.908	0.585	0
Columella	PACAT5G64250-3	0	0.880443	0.755	0.533	0
Columella	PACAT5G05600-1	0	0.877955	0.808	0.562	0
Columella	PACAT1G52690-1	0	0.877766	0.438	0.258	0
Columella	PACAT2G29420-3	0	0.872215	0.845	0.589	0
Columella	PACAT3G02875-2	0	0.865847	0.604	0.439	0
Columella	PACAT4G04610-1	0	0.862488	0.683	0.486	0
Columella	PACAT3G19010-2	0	0.857411	0.586	0.402	0
Columella	PACAT2G25250-1	0	0.849077	0.654	0.486	0
Columella	PACAT2G18700-1	0	0.846795	0.543	0.38	0
Columella	PACAT1G78080-1	0	0.828726	0.779	0.563	0
Columella	PACAT3G13790-2	0	0.827772	0.797	0.512	0
Columella	PACAT2G22500-2	0	0.826994	0.602	0.411	0
Columella	PACAT3G12510-1	0	0.821827	0.587	0.422	0
Columella	PACAT1G69760-3	0	0.807178	0.799	0.586	0
Columella	PACAT5G67600-2	0	0.806824	0.631	0.41	0
Columella	PACAT2G45400-1	0	0.806707	0.443	0.277	0
Columella	PACAT2G04160-2	0	0.806091	0.491	0.285	0
Columella	PACAT1G01470-2	0	0.78853	0.804	0.566	0
Columella	PACAT5G65110-2	0	0.788138	0.569	0.422	0
Columella	PACAT4G34180-2	0	0.786096	0.545	0.389	0
Columella	PACAT1G80920-2	0	0.778339	0.708	0.526	0
Columella	PACAT1G17860-1	0	0.762947	0.834	0.598	0
Columella	PACAT5G45110-1	0	0.748818	0.585	0.454	0
Columella	PACAT3G30775-2	0	0.746666	0.764	0.557	0
Columella	PACAT5G01820-2	0	0.736617	0.697	0.517	0
Columella	PACAT3G04640-2	0	0.73313	0.683	0.501	0
Columella	PACAT1G76600-1	0	0.727671	0.915	0.681	0
Columella	PACAT4G21990-7	0	0.724574	0.901	0.677	0
Columella	PACAT5G20190-1	0	0.715377	0.714	0.551	0
Columella	PACAT1G20100-3	0	0.709785	0.594	0.475	0
Columella	PACAT1G71697-1	0	0.706698	0.607	0.456	0
Columella	PACAT1G72510-1	0	0.701901	0.709	0.56	0
Columella	PACAT5G14730-1	0	0.695049	0.798	0.598	0
Columella	PACAT5G48180-2	0	0.692854	0.731	0.567	0
Columella	PACAT4G25670-3	0	0.687172	0.779	0.618	0
Columella	PACAT4G34410-1	0	0.68332	0.732	0.555	0
Columella	PACAT1G55920-1	0	0.671876	0.92	0.714	0
Columella	PACAT1G25400-2	0	0.667064	0.609	0.452	0
Columella	PACAT5G22630-1	0	0.655926	0.604	0.446	0
Columella	PACAT2G18193-3	0	0.64889	0.718	0.55	0
Columella	PACAT3G23050-3	0	0.634957	0.808	0.597	0
Columella	PACAT5G26260-1	0	0.633884	0.812	0.554	0
Columella	PACAT1G77330-2	0	0.574668	0.746	0.573	0
Columella	PACAT5G49480-1	0	0.565565	0.812	0.671	0
Columella	PACAT1G78660-1	0	0.55881	0.75	0.625	0
Columella	PACAT1G45145-2	0	0.552234	0.723	0.56	0
Columella	PACAT5G59820-1	0	0.546549	0.905	0.754	0
Columella	PACAT4G32020-1	0	0.545964	0.866	0.722	0
Columella	PACAT2G15480-1	0	0.516858	0.51	0.308	0
Columella	PACAT2G40000-2	0	0.514719	0.866	0.723	0
Columella	PACAT5G07440-1	0	0.492265	0.909	0.767	0
Columella	PACAT5G01410-2	0	0.480283	0.835	0.721	0
Columella	PACAT3G09440-2	0	0.459241	0.854	0.732	0
Columella	PACAT1G09070-1	0	0.450653	0.967	0.83	0
Columella	PACAT5G54940-2	0	0.357261	0.95	0.853	0
Columella	PACAT4G39090-2	0	0.324	0.934	0.857	0
Columella	PACAT2G30500-2	1.5647e-307	0.76719	0.512	0.367	1.75418e-303
Columella	PACAT3G07350-1	4.90898e-306	0.678853	0.57	0.445	5.50345e-302
Columella	PACAT3G17800-2	5.76341e-305	0.660009	0.582	0.462	6.46136e-301
Columella	PACAT3G62420-3	1.1254e-304	0.459674	0.755	0.661	1.26169e-300
Columella	PACAT1G15670-1	1.76687e-302	0.552574	0.656	0.548	1.98084e-298
Columella	PACAT5G54500-1	8.57512e-296	0.388105	0.816	0.737	9.61357e-292
Columella	PACAT2G17840-2	4.72954e-295	0.783862	0.513	0.366	5.30229e-291
Columella	PACAT1G62570-1	4.07828e-290	0.6324	0.627	0.492	4.57216e-286
Columella	PACAT5G46180-2	8.63239e-290	1.0591	0.292	0.152	9.67777e-286
Columella	PACAT3G07090-2	2.80854e-286	0.46891	0.727	0.643	3.14865e-282
Columella	PACAT2G38400-1	1.64246e-285	0.834198	0.46	0.319	1.84137e-281
Columella	PACAT1G26920-1	1.49781e-277	0.558427	0.627	0.522	1.67919e-273
Columella	PACAT5G54170-2	4.00666e-274	0.748856	0.479	0.346	4.49186e-270
Columella	PACAT4G17840-3	1.75059e-272	1.04619	0.311	0.178	1.96258e-268
Columella	PACAT1G54000-3	2.60955e-271	0.6756	0.408	0.243	2.92556e-267
Columella	PACAT3G54200-1	1.67168e-264	0.53331	0.658	0.56	1.87412e-260
Columella	PACAT5G65925-1	1.80119e-260	0.921072	0.311	0.176	2.01931e-256
Columella	PACAT3G22380-1	1.36782e-257	0.658503	0.57	0.464	1.53346e-253
Columella	PACAT4G11600-3	3.01997e-256	0.291044	0.898	0.836	3.38568e-252
Columella	PACAT1G74020-3	2.21227e-252	0.634754	0.571	0.442	2.48018e-248
Columella	PACAT4G11360-1	1.02112e-251	0.882345	0.439	0.31	1.14478e-247
Columella	PACAT3G09270-2	1.41942e-251	0.58352	0.59	0.468	1.59132e-247
Columella	PACAT3G52800-1	1.61806e-251	0.324442	0.85	0.787	1.81401e-247
Columella	PACAT1G17620-1	2.72705e-239	0.363961	0.795	0.708	3.05729e-235
Columella	PACAT4G24690-1	8.89392e-238	0.588721	0.589	0.484	9.97098e-234
Columella	PACAT4G05050-2	5.66737e-236	0.250905	0.947	0.896	6.35369e-232
Columella	PACAT3G09940-2	1.50366e-232	0.411084	0.713	0.621	1.68576e-228
Columella	PACAT4G30780-1	9.96625e-232	0.839238	0.44	0.326	1.11732e-227
Columella	PACAT1G80120-1	2.10162e-231	0.817009	0.278	0.148	2.35613e-227
Columella	PACAT3G23920-1	7.36449e-231	0.604109	0.617	0.514	8.25633e-227
Columella	PACAT3G24503-2	2.42235e-230	0.739152	0.415	0.279	2.71569e-226
Columella	PACAT1G71950-2	4.47789e-228	0.369126	0.745	0.676	5.02016e-224
Columella	PACAT3G23050-2	7.36501e-227	0.644043	0.366	0.22	8.25692e-223
Columella	PACAT3G59210-1	2.93663e-225	1.07916	0.281	0.166	3.29225e-221
Columella	PACAT2G29450-3	1.12248e-224	0.439104	0.713	0.629	1.25842e-220
Columella	PACAT3G22370-1	9.63488e-224	0.526468	0.623	0.538	1.08017e-219
Columella	PACAT2G35510-2	2.13939e-222	1.01016	0.33	0.212	2.39848e-218
Columella	PACAT5G57090-1	2.97033e-218	0.987971	0.26	0.14	3.33004e-214
Columella	PACAT4G22220-2	7.40408e-213	0.384825	0.725	0.658	8.30071e-209
Columella	PACAT1G01550-1	1.75059e-211	0.491141	0.629	0.555	1.96259e-207
Columella	PACAT1G30620-2	4.9193e-205	0.8165	0.39	0.273	5.51503e-201
Columella	PACAT1G22280-1	2.18043e-204	0.588015	0.553	0.467	2.44448e-200
Columella	PACAT3G48990-2	1.35189e-202	0.649219	0.495	0.366	1.51561e-198
Columella	PACAT3G49530-2	6.01903e-202	0.680141	0.493	0.399	6.74794e-198
Columella	PACAT5G01340-2	1.09618e-196	0.694085	0.482	0.384	1.22893e-192
Columella	PACAT4G30960-1	9.52751e-192	0.333988	0.724	0.669	1.06813e-187
Columella	PACAT1G19770-1	2.57065e-191	0.736157	0.458	0.349	2.88195e-187
Columella	PACAT5G62520-1	1.07696e-190	0.43693	0.661	0.594	1.20738e-186
Columella	PACAT3G53990-2	2.09927e-188	0.303361	0.783	0.732	2.35349e-184
Columella	PACAT5G05410-1	3.20213e-188	0.305298	0.782	0.729	3.58991e-184
Columella	PACAT2G38800-1	3.60987e-188	0.9562	0.29	0.179	4.04703e-184
Columella	PACAT5G12010-2	2.39618e-182	0.613799	0.499	0.413	2.68635e-178
Columella	PACAT5G64030-1	2.38638e-180	1.02779	0.25	0.145	2.67537e-176
Columella	PACAT1G50660-1	9.78637e-180	0.875331	0.351	0.248	1.09715e-175
Columella	PACAT3G25250-1	1.06309e-178	0.734233	0.455	0.351	1.19183e-174
Columella	PACAT1G80840-1	8.39376e-178	0.646675	0.475	0.377	9.41024e-174
Columella	PACAT2G41640-1	7.03177e-177	0.826021	0.372	0.263	7.88332e-173
Columella	PACAT3G12120-2	7.03168e-176	0.328523	0.749	0.679	7.88321e-172
Columella	PACAT3G20770-2	5.39534e-171	0.5681	0.538	0.47	6.04871e-167
Columella	PACAT3G10490-1	2.52383e-166	0.861054	0.262	0.159	2.82947e-162
Columella	PACAT3G12580-2	3.45389e-166	0.694793	0.449	0.357	3.87215e-162
Columella	PACAT5G48655-2	5.05472e-166	0.644142	0.454	0.36	5.66684e-162
Columella	PACAT1G23710-1	4.461e-165	0.545102	0.566	0.485	5.00123e-161
Columella	PACAT3G28740-3	6.41846e-165	0.529663	0.533	0.435	7.19574e-161
Columella	PACAT1G32920-1	1.56834e-164	0.660701	0.395	0.275	1.75826e-160
Columella	PACAT4G15550-3	1.8365e-162	0.776565	0.326	0.222	2.0589e-158
Columella	PACAT3G48360-3	6.88839e-160	0.727956	0.373	0.273	7.72257e-156
Columella	PACAT3G10720-2	1.92374e-154	0.590738	0.343	0.224	2.15671e-150
Columella	PACAT5G45350-2	1.59568e-152	0.683146	0.376	0.27	1.78892e-148
Columella	PACAT1G76070-1	2.44512e-152	0.610144	0.468	0.392	2.74123e-148
Columella	PACAT1G78420-1	8.77456e-151	0.688612	0.445	0.368	9.83716e-147
Columella	PACAT2G30020-1	9.35711e-151	0.75422	0.409	0.322	1.04903e-146
Columella	PACAT5G02230-1	9.46637e-150	0.374859	0.639	0.573	1.06127e-145
Columella	PACAT1G73920-1	3.39316e-149	0.590024	0.489	0.418	3.80407e-145
Columella	PACAT4G21830-2	1.74159e-147	0.317465	0.708	0.646	1.95249e-143
Columella	PACAT5G25170-1	2.45336e-147	0.726982	0.337	0.236	2.75046e-143
Columella	PACAT5G17850-1	5.30189e-145	0.754069	0.376	0.288	5.94395e-141
Columella	PACAT2G38470-1	2.23228e-144	0.798461	0.393	0.303	2.50261e-140
Columella	PACAT3G55980-1	2.88957e-144	0.785289	0.356	0.256	3.2395e-140
Columella	PACAT2G30140-1	6.17716e-144	0.872572	0.261	0.167	6.92522e-140
Columella	PACAT1G27760-1	1.10411e-134	0.464981	0.548	0.498	1.23782e-130
Columella	PACAT1G78570-1	4.29686e-134	0.262808	0.697	0.652	4.81721e-130
Columella	PACAT4G23060-1	1.0729e-133	0.770415	0.29	0.199	1.20283e-129
Columella	PACAT4G13180-2	6.25164e-132	0.262982	0.741	0.717	7.00871e-128
Columella	PACAT3G55430-2	3.46527e-131	0.277055	0.711	0.67	3.88491e-127
Columella	PACAT5G44790-2	9.41744e-131	0.368903	0.596	0.546	1.05579e-126
Columella	PACAT3G24670-2	1.91852e-125	0.49156	0.395	0.287	2.15085e-121
Columella	PACAT5G60710-2	1.33584e-121	0.815511	0.287	0.202	1.49761e-117
Columella	PACAT3G12630-1	1.83388e-120	0.27611	0.695	0.667	2.05596e-116
Columella	PACAT4G30100-1	1.67113e-119	0.698608	0.393	0.325	1.8735e-115
Columella	PACAT5G20010-1	1.24772e-117	0.294444	0.643	0.595	1.39882e-113
Columella	PACAT1G15430-1	2.09012e-116	0.506431	0.495	0.45	2.34323e-112
Columella	PACAT3G62010-1	6.9674e-114	0.570129	0.448	0.387	7.81115e-110
Columella	PACAT5G50960-1	8.08312e-113	0.486646	0.505	0.463	9.06198e-109
Columella	PACAT4G28290-2	4.68836e-112	0.91414	0.257	0.176	5.25612e-108
Columella	PACAT3G14205-2	1.05103e-109	0.674651	0.376	0.303	1.17831e-105
Columella	PACAT1G80380-1	3.98301e-109	0.552499	0.468	0.415	4.46535e-105
Columella	PACAT4G22590-2	3.10442e-108	0.323022	0.635	0.603	3.48037e-104
Columella	PACAT2G38360-2	8.87975e-103	0.518846	0.468	0.415	9.95509e-99
Columella	PACAT3G57450-1	1.93708e-102	0.360542	0.578	0.514	2.17167e-98
Columella	PACAT2G38120-1	1.72356e-98	0.41299	0.43	0.341	1.93228e-94
Columella	PACAT5G58020-1	4.20511e-98	0.48816	0.471	0.432	4.71434e-94
Columella	PACAT3G20370-1	1.91227e-97	0.411382	0.427	0.335	2.14385e-93
Columella	PACAT2G47000-1	1.91925e-94	0.414765	0.538	0.496	2.15168e-90
Columella	PACAT4G34100-1	1.72743e-91	0.571747	0.349	0.278	1.93663e-87
Columella	PACAT4G25400-1	2.24211e-91	0.490957	0.414	0.363	2.51363e-87
Columella	PACAT3G16910-2	4.1506e-90	0.710639	0.308	0.241	4.65324e-86
Columella	PACAT1G72416-2	9.29066e-90	0.647911	0.294	0.224	1.04158e-85
Columella	PACAT4G13510-1	1.31677e-88	0.316089	0.587	0.546	1.47623e-84
Columella	PACAT2G23090-3	1.84384e-88	0.296082	0.598	0.551	2.06713e-84
Columella	PACAT5G62580-1	1.87155e-87	0.667627	0.303	0.233	2.09819e-83
Columella	PACAT4G29780-1	7.68683e-86	0.460776	0.458	0.397	8.6177e-82
Columella	PACAT2G33710-3	7.04755e-84	0.747127	0.293	0.227	7.90101e-80
Columella	PACAT1G48330-1	7.72983e-84	0.633206	0.266	0.195	8.66591e-80
Columella	PACAT1G08570-1	9.94985e-84	0.414523	0.43	0.365	1.11548e-79
Columella	PACAT2G32190-1	2.2213e-83	0.390075	0.468	0.394	2.4903e-79
Columella	PACAT3G05880-2	8.97889e-83	0.424306	0.483	0.424	1.00662e-78
Columella	PACAT2G43290-2	5.39948e-82	0.385606	0.514	0.468	6.05335e-78
Columella	PACAT1G68840-1	9.51707e-82	0.604023	0.284	0.212	1.06696e-77
Columella	PACAT1G66400-3	2.02079e-81	0.431865	0.422	0.356	2.26551e-77
Columella	PACAT4G37260-1	4.35125e-79	0.580059	0.351	0.293	4.87819e-75
Columella	PACAT3G50910-1	2.91e-78	0.563079	0.381	0.328	3.2624e-74
Columella	PACAT5G54640-1	4.34853e-78	0.613475	0.348	0.294	4.87513e-74
Columella	PACAT5G58720-2	9.29614e-78	0.529046	0.377	0.329	1.04219e-73
Columella	PACAT5G41080-1	8.51316e-77	0.422834	0.494	0.464	9.54411e-73
Columella	PACAT1G56660-1	2.06263e-73	0.735938	0.314	0.257	2.31242e-69
Columella	PACAT5G16510-1	1.60813e-72	0.366102	0.471	0.433	1.80287e-68
Columella	PACAT5G64430-2	1.80755e-72	0.694967	0.301	0.244	2.02645e-68
Columella	PACAT1G76690-1	4.67988e-70	0.283656	0.596	0.577	5.24661e-66
Columella	PACAT4G36780-2	1.14934e-69	0.449647	0.438	0.405	1.28853e-65
Columella	PACAT5G50920-2	2.05327e-69	0.378508	0.497	0.471	2.30193e-65
Columella	PACAT3G15210-1	6.99064e-69	0.357344	0.553	0.556	7.83721e-65
Columella	PACAT1G20980-1	2.56344e-68	0.515169	0.371	0.323	2.87387e-64
Columella	PACAT5G20250-1	6.13548e-65	0.354831	0.472	0.433	6.87849e-61
Columella	PACAT5G14800-2	6.18847e-65	0.480954	0.331	0.273	6.9379e-61
Columella	PACAT4G17230-2	1.13451e-64	0.400254	0.486	0.466	1.2719e-60
Columella	PACAT1G64140-3	1.1841e-63	0.579442	0.386	0.359	1.3275e-59
Columella	PACAT5G46700-1	1.75968e-63	0.456346	0.297	0.231	1.97278e-59
Columella	PACAT1G62840-1	2.00947e-63	0.586821	0.278	0.22	2.25282e-59
Columella	PACAT2G22660-2	7.41398e-63	0.446749	0.386	0.339	8.31181e-59
Columella	PACAT2G46370-1	5.58052e-61	0.290815	0.53	0.511	6.25632e-57
Columella	PACAT5G47990-1	1.09665e-59	0.27784	0.481	0.421	1.22946e-55
Columella	PACAT3G19240-1	6.01653e-58	0.329665	0.553	0.556	6.74513e-54
Columella	PACAT5G53050-1	4.67135e-55	0.60672	0.284	0.24	5.23705e-51
Columella	PACAT1G18460-1	2.44169e-54	0.53488	0.337	0.297	2.73738e-50
Columella	PACAT4G24290-2	1.34397e-53	0.574196	0.347	0.31	1.50672e-49
Columella	PACAT3G63310-2	3.73921e-50	0.314194	0.498	0.48	4.19203e-46
Columella	PACAT1G20070-2	3.64772e-48	0.310584	0.502	0.493	4.08946e-44
Columella	PACAT1G21980-1	2.7394e-47	0.428062	0.321	0.28	3.07114e-43
Columella	PACAT3G16460-1	5.73113e-45	0.255401	0.401	0.348	6.42517e-41
Columella	PACAT5G20050-1	1.34191e-44	0.624676	0.252	0.209	1.50441e-40
Columella	PACAT1G55850-1	3.95748e-44	0.393157	0.311	0.265	4.43673e-40
Columella	PACAT2G21060-2	1.42371e-40	0.293648	0.381	0.335	1.59612e-36
Columella	PACAT3G02720-1	9.51859e-40	0.35776	0.362	0.332	1.06713e-35
Columella	PACAT3G07720-1	2.93742e-39	0.414283	0.402	0.393	3.29315e-35
Columella	PACAT2G31260-2	3.11224e-39	0.541593	0.267	0.228	3.48913e-35
Columella	PACAT1G60730-2	3.50134e-39	0.427422	0.4	0.388	3.92535e-35
Columella	PACAT4G27652-1	5.05958e-38	0.37447	0.359	0.324	5.6723e-34
Columella	PACAT3G03270-2	9.89171e-36	0.494803	0.364	0.356	1.10896e-31
Columella	PACAT4G33467-3	4.82557e-35	0.460479	0.29	0.25	5.40995e-31
Columella	PACAT5G09980-1	6.34497e-35	0.257988	0.451	0.429	7.11335e-31
Columella	PACAT5G58070-2	2.6921e-34	0.32063	0.423	0.409	3.01811e-30
Columella	PACAT5G18630-1	5.79107e-34	0.534412	0.291	0.261	6.49237e-30
Columella	PACAT1G17550-1	1.16693e-33	0.592611	0.274	0.245	1.30825e-29
Columella	PACAT4G21840-2	8.1466e-33	0.409667	0.279	0.245	9.13316e-29
Columella	PACAT4G36500-2	6.89144e-31	0.280373	0.451	0.431	7.72599e-27
Columella	PACAT4G12080-1	9.36211e-30	0.407079	0.305	0.277	1.04959e-25
Columella	PACAT3G04720-2	1.73391e-27	0.442281	0.299	0.271	1.94389e-23
Columella	PACAT3G28210-1	2.43421e-27	0.279326	0.467	0.474	2.72899e-23
Columella	PACAT5G06370-2	8.1546e-27	0.262094	0.372	0.351	9.14212e-23
Columella	PACAT1G13960-1	3.99631e-26	0.490051	0.325	0.321	4.48026e-22
Columella	PACAT1G01630-1	6.3027e-26	0.365469	0.358	0.345	7.06596e-22
Columella	PACAT4G18700-2	6.5358e-25	0.427554	0.334	0.327	7.32728e-21
Columella	PACAT1G47710-1	4.92407e-24	0.398113	0.339	0.334	5.52038e-20
Columella	PACAT3G13430-1	2.24446e-23	0.462773	0.336	0.334	2.51627e-19
Columella	PACAT5G66730-2	1.18681e-22	0.496787	0.251	0.232	1.33053e-18
Columella	PACAT3G11820-2	1.5535e-22	0.39047	0.364	0.364	1.74163e-18
Columella	PACAT1G23040-1	2.64601e-22	0.281236	0.358	0.329	2.96645e-18
Columella	PACAT3G12740-1	4.17925e-22	0.320119	0.411	0.416	4.68536e-18
Columella	PACAT5G01350-2	7.31458e-21	0.339002	0.377	0.365	8.20037e-17
Columella	PACAT3G45600-2	1.32099e-20	0.343496	0.29	0.261	1.48097e-16
Columella	PACAT5G64750-1	2.56125e-20	0.312803	0.318	0.301	2.87141e-16
Columella	PACAT5G20160-3	3.72257e-20	0.327655	0.31	0.299	4.17338e-16
Columella	PACAT3G12600-1	1.12542e-18	0.335509	0.34	0.335	1.26171e-14
Columella	PACAT4G19230-1	6.75898e-18	0.331937	0.325	0.32	7.57749e-14
Columella	PACAT5G65910-3	1.8806e-17	0.423011	0.321	0.323	2.10834e-13
Columella	PACAT2G25490-2	5.36183e-17	0.385637	0.262	0.245	6.01115e-13
Columella	PACAT5G12120-2	1.48074e-16	0.351879	0.315	0.314	1.66006e-12
Columella	PACAT5G07870-1	2.13478e-16	0.253213	0.453	0.48	2.3933e-12
Columella	PACAT5G04410-1	2.23817e-16	0.303003	0.385	0.393	2.50921e-12
Columella	PACAT4G29840-2	2.40593e-16	0.329132	0.289	0.278	2.69729e-12
Columella	PACAT3G51910-1	3.31948e-16	0.304042	0.388	0.403	3.72146e-12
Columella	PACAT1G68490-1	2.02425e-15	0.25728	0.408	0.43	2.26938e-11
Columella	PACAT1G10470-2	3.77956e-15	0.364456	0.286	0.274	4.23727e-11
Columella	PACAT2G46490-1	7.11675e-15	0.347315	0.318	0.31	7.97858e-11
Columella	PACAT1G13390-2	7.76708e-15	0.276946	0.41	0.437	8.70767e-11
Columella	PACAT3G12400-2	1.15907e-14	0.375887	0.29	0.286	1.29944e-10
Columella	PACAT2G46260-1	1.93779e-14	0.344515	0.351	0.366	2.17246e-10
Columella	PACAT3G29035-1	2.00376e-14	0.381631	0.296	0.295	2.24642e-10
Columella	PACAT2G16710-1	6.17172e-14	0.328608	0.322	0.326	6.91911e-10
Columella	PACAT5G25280-1	3.68158e-13	0.374408	0.339	0.352	4.12742e-09
Columella	PACAT3G58710-1	5.55516e-13	0.250476	0.366	0.379	6.22789e-09
Columella	PACAT1G71010-1	2.06735e-12	0.390576	0.284	0.283	2.31771e-08
Columella	PACAT3G02260-3	2.34324e-12	0.381667	0.3	0.304	2.627e-08
Columella	PACAT3G13340-1	4.7114e-12	0.387608	0.256	0.251	5.28195e-08
Columella	PACAT1G80460-2	5.91504e-12	0.252451	0.326	0.321	6.63135e-08
Columella	PACAT5G61210-1	1.8269e-11	0.257008	0.373	0.39	2.04814e-07
Columella	PACAT2G24790-1	3.74944e-11	0.267033	0.315	0.32	4.2035e-07
Columella	PACAT4G25390-1	4.57697e-09	0.415198	0.259	0.262	5.13124e-05
Columella	PACAT3G43230-1	1.22356e-08	0.311664	0.276	0.278	0.000137174
Columella	PACAT5G22000-2	1.54444e-08	0.267641	0.406	0.437	0.000173147
Columella	PACAT2G01100-1	3.09091e-08	0.301256	0.35	0.382	0.000346522
Columella	PACAT5G48160-2	2.60748e-07	0.335084	0.298	0.31	0.00292325
Columella	PACAT4G39050-1	9.78326e-07	0.302002	0.262	0.264	0.010968
Columella	PACAT1G50460-2	1.30424e-06	0.322397	0.303	0.319	0.0146218
Columella	PACAT1G10500-2	0.000141618	0.298319	0.286	0.309	1
Columella	PACAT5G67580-2	0.000436371	0.324666	0.26	0.281	1
Columella	PACAT5G11700-2	0.000647794	0.322494	0.26	0.271	1
Columella	PACAT2G16660-1	0.00280076	0.473783	0.234	0.293	1
Columella	PACAT3G46640-1	0.0046952	0.363129	0.317	0.349	1
Columella	PACAT1G09140-1	0.00731498	0.274954	0.312	0.345	1
Columella	PACAT2G46020-1	0.00906078	0.300292	0.242	0.257	1
Endodermis	PACAT2G39430-1	0	3.06538	0.47	0.026	0
Endodermis	PACAT5G42180-1	0	3.03908	0.538	0.035	0
Endodermis	PACAT4G13580-1	0	2.95422	0.452	0.026	0
Endodermis	PACAT1G05260-1	0	2.81615	0.596	0.054	0
Endodermis	PACAT4G11290-1	0	2.80149	0.664	0.061	0
Endodermis	PACAT2G27370-2	0	2.71193	0.379	0.018	0
Endodermis	PACAT4G22110-1	0	2.54636	0.503	0.029	0
Endodermis	PACAT5G45800-1	0	2.36928	0.515	0.054	0
Endodermis	PACAT4G32710-1	0	1.99879	0.397	0.053	0
Endodermis	PACAT3G55390-1	0	1.80312	0.252	0.035	0
Endodermis	PACAT5G34940-2	0	1.79468	0.291	0.051	0
Endodermis	PACAT4G15330-3	0	1.75878	0.319	0.053	0
Endodermis	PACAT5G67340-1	0	1.73616	0.303	0.049	0
Endodermis	PACAT5G67210-1	0	1.64014	0.305	0.063	0
Endodermis	PACAT1G17300-1	0	1.49809	0.417	0.087	0
Endodermis	PACAT5G04120-1	0	1.48163	0.758	0.237	0
Endodermis	PACAT5G43880-2	0	1.35486	0.614	0.199	0
Endodermis	PACAT3G16800-1	0	1.3412	0.507	0.146	0
Endodermis	PACAT5G62570-2	0	1.32999	0.367	0.083	0
Endodermis	PACAT4G21410-2	0	1.3102	0.302	0.073	0
Endodermis	PACAT5G58620-1	0	1.2838	0.291	0.09	0
Endodermis	PACAT1G14380-2	0	1.2779	0.305	0.088	0
Endodermis	PACAT5G03545-1	0	1.26585	0.25	0.047	0
Endodermis	PACAT4G29700-2	0	1.24525	0.346	0.073	0
Endodermis	PACAT1G43700-1	0	1.23243	0.264	0.084	0
Endodermis	PACAT3G12020-1	0	1.18224	0.29	0.118	0
Endodermis	PACAT3G53260-2	0	1.17887	0.649	0.262	0
Endodermis	PACAT1G62640-1	0	1.14051	0.268	0.096	0
Endodermis	PACAT1G23800-1	0	1.13633	0.364	0.102	0
Endodermis	PACAT3G22400-1	0	1.13327	0.339	0.092	0
Endodermis	PACAT1G51680-1	0	1.11351	0.544	0.198	0
Endodermis	PACAT4G30350-1	0	1.10027	0.54	0.19	0
Endodermis	PACAT5G18680-2	0	1.09593	0.261	0.112	0
Endodermis	PACAT4G04840-1	0	1.09251	0.516	0.182	0
Endodermis	PACAT5G65280-2	0	1.09209	0.326	0.085	0
Endodermis	PACAT1G18890-2	0	1.08772	0.308	0.126	0
Endodermis	PACAT5G25770-2	0	1.08337	0.465	0.167	0
Endodermis	PACAT5G40450-2	0	1.07931	0.665	0.257	0
Endodermis	PACAT4G34480-1	0	1.07624	0.265	0.088	0
Endodermis	PACAT4G13340-1	0	1.06507	0.653	0.304	0
Endodermis	PACAT4G29260-2	0	1.05398	0.41	0.194	0
Endodermis	PACAT2G38800-1	0	1.03611	0.399	0.154	0
Endodermis	PACAT2G25160-1	0	1.03336	0.312	0.115	0
Endodermis	PACAT2G28800-1	0	1.03278	0.421	0.156	0
Endodermis	PACAT2G38400-1	0	1.00569	0.594	0.288	0
Endodermis	PACAT4G29220-2	0	1.00413	0.272	0.112	0
Endodermis	PACAT1G62370-1	0	1.0005	0.458	0.169	0
Endodermis	PACAT4G28840-2	0	0.985399	0.401	0.154	0
Endodermis	PACAT3G61890-3	0	0.97749	0.487	0.167	0
Endodermis	PACAT4G35080-1	0	0.965883	0.605	0.287	0
Endodermis	PACAT5G56660-1	0	0.958133	0.315	0.135	0
Endodermis	PACAT5G66420-2	0	0.932493	0.373	0.169	0
Endodermis	PACAT2G34070-2	0	0.929342	0.413	0.159	0
Endodermis	PACAT4G29930-2	0	0.921382	0.294	0.083	0
Endodermis	PACAT2G45300-1	0	0.918672	0.534	0.246	0
Endodermis	PACAT4G04830-1	0	0.900366	0.419	0.159	0
Endodermis	PACAT5G58375-1	0	0.886877	0.722	0.393	0
Endodermis	PACAT2G16720-2	0	0.878446	0.593	0.269	0
Endodermis	PACAT1G78610-3	0	0.865612	0.391	0.173	0
Endodermis	PACAT4G22460-2	0	0.860936	0.335	0.141	0
Endodermis	PACAT1G72430-2	0	0.855599	0.391	0.198	0
Endodermis	PACAT1G61740-2	0	0.851891	0.279	0.11	0
Endodermis	PACAT2G45720-1	0	0.851025	0.266	0.089	0
Endodermis	PACAT1G55210-2	0	0.845818	0.829	0.377	0
Endodermis	PACAT5G48930-2	0	0.842001	0.75	0.378	0
Endodermis	PACAT1G75840-1	0	0.833542	0.545	0.29	0
Endodermis	PACAT1G29195-2	0	0.826851	0.571	0.284	0
Endodermis	PACAT4G02920-1	0	0.826393	0.349	0.142	0
Endodermis	PACAT4G25680-1	0	0.823487	0.492	0.281	0
Endodermis	PACAT2G40890-4	0	0.819613	0.814	0.389	0
Endodermis	PACAT2G46930-1	0	0.81696	0.352	0.155	0
Endodermis	PACAT3G48520-2	0	0.812176	0.482	0.238	0
Endodermis	PACAT5G59450-1	0	0.812031	0.408	0.194	0
Endodermis	PACAT2G18860-1	0	0.803247	0.294	0.11	0
Endodermis	PACAT4G40080-1	0	0.792868	0.279	0.115	0
Endodermis	PACAT5G63450-3	0	0.775164	0.488	0.236	0
Endodermis	PACAT2G32720-2	0	0.771045	0.485	0.254	0
Endodermis	PACAT5G57150-1	0	0.761816	0.425	0.19	0
Endodermis	PACAT2G38240-2	0	0.761444	0.474	0.227	0
Endodermis	PACAT1G20090-1	0	0.761263	0.647	0.37	0
Endodermis	PACAT3G12760-1	0	0.760677	0.418	0.21	0
Endodermis	PACAT5G19390-2	0	0.751535	0.273	0.127	0
Endodermis	PACAT4G23060-1	0	0.713496	0.393	0.177	0
Endodermis	PACAT4G34230-2	0	0.710131	0.346	0.173	0
Endodermis	PACAT5G65310-3	0	0.707621	0.475	0.225	0
Endodermis	PACAT5G11000-3	0	0.70608	0.31	0.169	0
Endodermis	PACAT1G69960-2	0	0.698935	0.419	0.206	0
Endodermis	PACAT3G06590-3	0	0.693796	0.438	0.224	0
Endodermis	PACAT5G42100-2	0	0.691464	0.253	0.112	0
Endodermis	PACAT1G22610-1	0	0.688403	0.512	0.254	0
Endodermis	PACAT5G27380-2	0	0.677009	0.522	0.269	0
Endodermis	PACAT2G41010-3	0	0.676185	0.25	0.114	0
Endodermis	PACAT3G63500-2	0	0.672348	0.287	0.149	0
Endodermis	PACAT3G09270-2	0	0.663578	0.709	0.441	0
Endodermis	PACAT2G43940-2	0	0.659303	0.291	0.154	0
Endodermis	PACAT5G54650-2	0	0.654313	0.288	0.152	0
Endodermis	PACAT1G49480-2	0	0.650103	0.266	0.139	0
Endodermis	PACAT5G05930-1	0	0.649985	0.31	0.14	0
Endodermis	PACAT3G49780-1	0	0.644052	0.679	0.39	0
Endodermis	PACAT4G12510-3	0	0.642518	0.645	0.393	0
Endodermis	PACAT1G16010-2	0	0.636685	0.359	0.188	0
Endodermis	PACAT4G35790-1	0	0.629395	0.533	0.324	0
Endodermis	PACAT1G01010-1	0	0.628962	0.356	0.181	0
Endodermis	PACAT1G72160-2	0	0.623827	0.563	0.321	0
Endodermis	PACAT5G42650-3	0	0.623458	0.629	0.35	0
Endodermis	PACAT5G39590-1	0	0.612376	0.352	0.196	0
Endodermis	PACAT2G25530-1	0	0.609668	0.268	0.137	0
Endodermis	PACAT4G25390-1	0	0.604007	0.442	0.236	0
Endodermis	PACAT5G02840-2	0	0.602218	0.436	0.231	0
Endodermis	PACAT3G15690-1	0	0.601704	0.267	0.145	0
Endodermis	PACAT2G45430-1	0	0.598417	0.45	0.28	0
Endodermis	PACAT3G47960-2	0	0.597517	0.612	0.328	0
Endodermis	PACAT1G50460-2	0	0.595687	0.495	0.292	0
Endodermis	PACAT5G13090-2	0	0.594458	0.352	0.169	0
Endodermis	PACAT2G02780-2	0	0.58956	0.26	0.118	0
Endodermis	PACAT5G59160-1	0	0.576387	0.435	0.255	0
Endodermis	PACAT2G26230-1	0	0.571385	0.621	0.376	0
Endodermis	PACAT3G55950-2	0	0.569718	0.3	0.163	0
Endodermis	PACAT1G73670-1	0	0.559386	0.295	0.167	0
Endodermis	PACAT4G25620-2	0	0.556469	0.287	0.155	0
Endodermis	PACAT2G37970-1	0	0.555622	0.472	0.26	0
Endodermis	PACAT4G02590-3	0	0.554049	0.448	0.226	0
Endodermis	PACAT4G15130-1	0	0.552923	0.269	0.14	0
Endodermis	PACAT4G28600-1	0	0.550823	0.316	0.165	0
Endodermis	PACAT2G46520-2	0	0.550224	0.392	0.217	0
Endodermis	PACAT2G40060-1	0	0.549274	0.822	0.536	0
Endodermis	PACAT3G57520-1	0	0.54738	0.504	0.277	0
Endodermis	PACAT1G15350-2	0	0.529953	0.629	0.393	0
Endodermis	PACAT5G44790-2	0	0.528945	0.727	0.523	0
Endodermis	PACAT5G42520-1	0	0.523862	0.329	0.178	0
Endodermis	PACAT3G01520-1	0	0.52359	0.528	0.323	0
Endodermis	PACAT3G17420-3	0	0.522953	0.378	0.216	0
Endodermis	PACAT3G12360-1	0	0.522799	0.383	0.205	0
Endodermis	PACAT2G28380-2	0	0.519465	0.275	0.145	0
Endodermis	PACAT3G01400-1	0	0.518759	0.333	0.185	0
Endodermis	PACAT3G60690-1	0	0.514697	0.257	0.132	0
Endodermis	PACAT1G54490-1	0	0.506339	0.356	0.217	0
Endodermis	PACAT1G32127-1	0	0.501976	0.317	0.188	0
Endodermis	PACAT1G21830-2	0	0.500175	0.36	0.195	0
Endodermis	PACAT3G57010-2	0	0.499762	0.651	0.372	0
Endodermis	PACAT1G08190-1	0	0.498599	0.467	0.301	0
Endodermis	PACAT2G36060-2	0	0.494399	0.636	0.424	0
Endodermis	PACAT5G61210-1	0	0.489444	0.538	0.367	0
Endodermis	PACAT3G12740-1	0	0.488527	0.602	0.388	0
Endodermis	PACAT4G13110-1	0	0.483424	0.447	0.261	0
Endodermis	PACAT3G13670-1	0	0.481826	0.471	0.286	0
Endodermis	PACAT5G19450-3	0	0.479728	0.396	0.221	0
Endodermis	PACAT5G01600-2	0	0.465526	0.837	0.575	0
Endodermis	PACAT4G25690-2	0	0.463985	0.64	0.411	0
Endodermis	PACAT3G20660-2	0	0.462527	0.29	0.155	0
Endodermis	PACAT2G27000-2	0	0.459636	0.41	0.254	0
Endodermis	PACAT4G24220-1	0	0.457742	0.861	0.621	0
Endodermis	PACAT5G22350-2	0	0.451465	0.419	0.254	0
Endodermis	PACAT1G25682-2	0	0.44674	0.476	0.302	0
Endodermis	PACAT4G17730-1	0	0.44444	0.357	0.21	0
Endodermis	PACAT1G61140-1	0	0.443314	0.367	0.22	0
Endodermis	PACAT1G73500-2	0	0.442114	0.314	0.179	0
Endodermis	PACAT3G22830-1	0	0.439701	0.606	0.37	0
Endodermis	PACAT4G26650-1	0	0.43896	0.546	0.358	0
Endodermis	PACAT3G10550-2	0	0.428022	0.305	0.171	0
Endodermis	PACAT4G12000-2	0	0.420725	0.455	0.288	0
Endodermis	PACAT5G62770-1	0	0.411654	0.274	0.145	0
Endodermis	PACAT2G36220-1	0	0.409286	0.619	0.419	0
Endodermis	PACAT2G27820-1	0	0.401636	0.485	0.32	0
Endodermis	PACAT5G13220-2	0	0.39955	0.619	0.415	0
Endodermis	PACAT1G15400-2	0	0.396255	0.832	0.6	0
Endodermis	PACAT1G65960-1	0	0.387233	0.648	0.376	0
Endodermis	PACAT1G75170-1	0	0.383542	0.492	0.295	0
Endodermis	PACAT1G50640-2	0	0.383538	0.509	0.334	0
Endodermis	PACAT5G03300-1	0	0.383373	0.64	0.438	0
Endodermis	PACAT3G60450-1	0	0.380518	0.69	0.495	0
Endodermis	PACAT3G05165-2	0	0.378333	0.463	0.296	0
Endodermis	PACAT3G47520-1	0	0.375026	0.583	0.389	0
Endodermis	PACAT5G57340-1	0	0.370946	0.381	0.228	0
Endodermis	PACAT1G67360-2	0	0.356974	0.57	0.386	0
Endodermis	PACAT2G29550-2	0	0.340139	0.584	0.394	0
Endodermis	PACAT5G63130-1	0	0.32534	0.429	0.267	0
Endodermis	PACAT5G57123-2	0	0.317938	0.442	0.278	0
Endodermis	PACAT1G50600-2	0	0.303353	0.51	0.329	0
Endodermis	PACAT5G04550-2	1.39647e-305	0.395414	0.37	0.226	1.56558e-301
Endodermis	PACAT2G41160-2	2.54758e-303	0.461737	0.397	0.251	2.85609e-299
Endodermis	PACAT5G66730-2	3.97176e-303	0.393104	0.356	0.215	4.45273e-299
Endodermis	PACAT5G46790-3	1.5737e-302	0.506347	0.269	0.15	1.76428e-298
Endodermis	PACAT4G17900-1	5.29633e-301	0.327688	0.735	0.523	5.93772e-297
Endodermis	PACAT4G13360-1	3.2139e-298	0.441206	0.283	0.161	3.6031e-294
Endodermis	PACAT5G08280-2	2.68257e-297	0.504667	0.333	0.204	3.00743e-293
Endodermis	PACAT3G02750-4	5.11083e-295	0.380948	0.384	0.238	5.72975e-291
Endodermis	PACAT3G50930-1	5.08084e-294	0.527346	0.367	0.23	5.69613e-290
Endodermis	PACAT2G33310-2	1.38894e-293	0.369204	0.275	0.152	1.55714e-289
Endodermis	PACAT1G62040-1	1.98238e-293	0.407146	0.376	0.235	2.22245e-289
Endodermis	PACAT1G76090-2	1.39641e-292	0.483766	0.505	0.351	1.56552e-288
Endodermis	PACAT3G60200-1	7.32825e-291	0.430543	0.3	0.177	8.21571e-287
Endodermis	PACAT3G52740-2	2.3523e-290	0.49129	0.318	0.19	2.63717e-286
Endodermis	PACAT1G62800-1	1.21553e-285	0.495269	0.279	0.161	1.36273e-281
Endodermis	PACAT1G17370-2	1.40737e-276	0.436841	0.303	0.181	1.57781e-272
Endodermis	PACAT2G46260-1	1.46386e-272	0.324057	0.509	0.344	1.64114e-268
Endodermis	PACAT1G58100-2	3.22214e-266	0.428032	0.33	0.204	3.61234e-262
Endodermis	PACAT1G11360-1	1.50272e-265	0.408899	0.34	0.211	1.6847e-261
Endodermis	PACAT2G20120-2	1.23376e-263	0.419711	0.38	0.245	1.38316e-259
Endodermis	PACAT5G43100-2	6.70035e-262	0.674955	0.251	0.147	7.51177e-258
Endodermis	PACAT3G59210-1	4.41638e-261	0.325027	0.274	0.157	4.9512e-257
Endodermis	PACAT4G38250-1	1.45574e-260	0.382316	0.479	0.323	1.63203e-256
Endodermis	PACAT1G49500-3	1.55043e-260	0.437693	0.26	0.149	1.73818e-256
Endodermis	PACAT1G59900-1	3.92666e-260	0.373727	0.38	0.241	4.40218e-256
Endodermis	PACAT3G44300-1	1.24968e-259	0.347444	0.371	0.231	1.40102e-255
Endodermis	PACAT3G51370-1	1.30239e-258	0.422939	0.434	0.289	1.46011e-254
Endodermis	PACAT2G41420-2	7.7157e-257	0.397255	0.477	0.319	8.65007e-253
Endodermis	PACAT3G05900-2	1.12833e-254	0.261608	0.571	0.389	1.26497e-250
Endodermis	PACAT1G70700-1	1.82467e-254	0.385627	0.332	0.203	2.04564e-250
Endodermis	PACAT5G22360-2	8.41463e-254	0.364998	0.465	0.315	9.43364e-250
Endodermis	PACAT3G55880-2	4.75328e-252	0.34063	0.325	0.198	5.32891e-248
Endodermis	PACAT5G53050-1	8.26838e-252	0.405381	0.357	0.226	9.26968e-248
Endodermis	PACAT2G46370-1	1.38801e-251	0.351779	0.668	0.49	1.5561e-247
Endodermis	PACAT4G34000-1	2.99716e-247	0.325381	0.475	0.327	3.36012e-243
Endodermis	PACAT3G07720-1	4.98588e-247	0.312852	0.54	0.372	5.58967e-243
Endodermis	PACAT1G76390-1	1.89473e-243	0.368526	0.279	0.166	2.12419e-239
Endodermis	PACAT3G54480-1	3.41355e-241	0.318332	0.461	0.315	3.82693e-237
Endodermis	PACAT2G22660-2	3.92605e-240	0.264235	0.483	0.321	4.4015e-236
Endodermis	PACAT3G62190-1	4.5635e-240	0.351829	0.376	0.247	5.11614e-236
Endodermis	PACAT3G51850-2	2.51254e-236	0.374111	0.252	0.147	2.81681e-232
Endodermis	PACAT4G18140-2	5.51605e-235	0.367488	0.261	0.155	6.18404e-231
Endodermis	PACAT1G03080-3	8.44428e-235	0.325776	0.388	0.253	9.46688e-231
Endodermis	PACAT3G08720-2	1.60435e-234	0.309514	0.351	0.223	1.79864e-230
Endodermis	PACAT3G57280-1	9.49101e-233	0.340139	0.442	0.302	1.06404e-228
Endodermis	PACAT1G72500-2	3.67097e-232	0.287057	0.527	0.369	4.11552e-228
Endodermis	PACAT3G57530-2	3.95856e-231	0.289866	0.546	0.384	4.43794e-227
Endodermis	PACAT1G71130-1	5.0175e-231	0.389495	0.263	0.156	5.62512e-227
Endodermis	PACAT2G20230-1	3.59416e-230	0.343667	0.465	0.32	4.02942e-226
Endodermis	PACAT4G24230-2	4.05879e-229	0.420499	0.296	0.183	4.55031e-225
Endodermis	PACAT1G69360-2	1.26637e-228	0.306732	0.332	0.209	1.41973e-224
Endodermis	PACAT3G57890-1	4.32272e-227	0.338734	0.421	0.285	4.8462e-223
Endodermis	PACAT1G50570-2	3.76984e-226	0.340361	0.268	0.162	4.22636e-222
Endodermis	PACAT5G65990-1	4.68367e-226	0.352743	0.391	0.262	5.25087e-222
Endodermis	PACAT2G14878-1	1.19398e-225	0.299093	0.464	0.315	1.33857e-221
Endodermis	PACAT3G06760-1	2.06426e-225	0.330208	0.464	0.318	2.31424e-221
Endodermis	PACAT1G04040-2	3.84939e-225	0.442752	0.411	0.279	4.31555e-221
Endodermis	PACAT5G56340-1	9.51706e-225	0.314096	0.467	0.322	1.06696e-220
Endodermis	PACAT5G62865-1	2.14109e-224	0.298517	0.437	0.298	2.40038e-220
Endodermis	PACAT1G76070-1	1.68591e-222	0.272426	0.539	0.376	1.89007e-218
Endodermis	PACAT1G78890-1	5.58362e-220	0.335471	0.342	0.223	6.2598e-216
Endodermis	PACAT5G58380-2	3.1704e-219	0.347552	0.374	0.251	3.55433e-215
Endodermis	PACAT5G40690-1	2.35472e-218	0.254808	0.628	0.444	2.63987e-214
Endodermis	PACAT1G43160-1	6.72201e-218	0.297308	0.792	0.596	7.53604e-214
Endodermis	PACAT1G01550-1	6.73162e-218	0.276288	0.723	0.536	7.54682e-214
Endodermis	PACAT5G06830-2	6.38713e-216	0.525957	0.282	0.181	7.16061e-212
Endodermis	PACAT3G26810-1	2.37316e-215	0.368272	0.38	0.259	2.66055e-211
Endodermis	PACAT4G05000-1	1.7808e-214	0.383701	0.297	0.19	1.99646e-210
Endodermis	PACAT3G02070-1	1.9348e-213	0.410395	0.262	0.16	2.1691e-209
Endodermis	PACAT1G08315-3	4.82437e-213	0.292135	0.293	0.183	5.4086e-209
Endodermis	PACAT3G11900-1	8.25997e-213	0.299875	0.442	0.304	9.26025e-209
Endodermis	PACAT2G43340-1	8.26651e-212	0.271461	0.607	0.444	9.26759e-208
Endodermis	PACAT5G46630-1	3.78917e-211	0.306152	0.578	0.421	4.24804e-207
Endodermis	PACAT5G67580-2	1.71712e-207	0.297202	0.389	0.263	1.92506e-203
Endodermis	PACAT3G07790-1	1.28105e-206	0.273826	0.458	0.318	1.43619e-202
Endodermis	PACAT3G49550-1	2.89829e-206	0.308696	0.299	0.19	3.24927e-202
Endodermis	PACAT2G42780-1	3.42741e-206	0.290908	0.449	0.315	3.84247e-202
Endodermis	PACAT2G21120-2	9.11961e-206	0.300677	0.455	0.316	1.0224e-201
Endodermis	PACAT1G75220-2	1.51764e-205	0.411158	0.373	0.253	1.70143e-201
Endodermis	PACAT5G18670-1	5.86443e-205	0.331983	0.442	0.306	6.57461e-201
Endodermis	PACAT4G33430-3	9.60164e-205	0.404127	0.474	0.34	1.07644e-200
Endodermis	PACAT5G50900-2	8.54998e-200	0.289099	0.342	0.223	9.58538e-196
Endodermis	PACAT5G46860-2	1.40163e-199	0.282787	0.455	0.318	1.57137e-195
Endodermis	PACAT4G23400-1	4.87857e-199	0.339948	0.418	0.284	5.46937e-195
Endodermis	PACAT4G24960-1	9.15688e-199	0.300398	0.751	0.567	1.02658e-194
Endodermis	PACAT3G30390-2	9.18688e-195	0.293211	0.73	0.553	1.02994e-190
Endodermis	PACAT2G25520-1	1.43109e-193	0.27185	0.697	0.523	1.6044e-189
Endodermis	PACAT3G04570-1	1.68858e-193	0.254758	0.253	0.151	1.89307e-189
Endodermis	PACAT5G46410-1	3.99176e-191	0.313939	0.325	0.214	4.47516e-187
Endodermis	PACAT4G17800-2	9.22347e-189	0.39297	0.354	0.24	1.03404e-184
Endodermis	PACAT2G47950-1	2.19299e-188	0.270514	0.368	0.251	2.45856e-184
Endodermis	PACAT4G37880-1	1.53236e-186	0.324722	0.327	0.218	1.71793e-182
Endodermis	PACAT1G65840-1	3.72122e-185	0.412132	0.397	0.278	4.17186e-181
Endodermis	PACAT1G07310-3	5.35402e-185	0.316331	0.32	0.213	6.00239e-181
Endodermis	PACAT5G59570-1	8.13197e-181	0.301248	0.365	0.251	9.11675e-177
Endodermis	PACAT5G54380-2	6.31929e-179	0.390886	0.33	0.224	7.08455e-175
Endodermis	PACAT2G29400-1	3.90408e-178	0.257325	0.341	0.228	4.37687e-174
Endodermis	PACAT3G57990-2	5.60165e-176	0.368478	0.274	0.179	6.28001e-172
Endodermis	PACAT5G04920-2	2.71594e-175	0.272662	0.31	0.205	3.04484e-171
Endodermis	PACAT1G24360-1	6.26437e-173	0.306304	0.424	0.303	7.02299e-169
Endodermis	PACAT2G45310-1	2.20507e-170	0.384439	0.302	0.203	2.4721e-166
Endodermis	PACAT2G46340-2	2.28698e-170	0.30512	0.254	0.162	2.56393e-166
Endodermis	PACAT5G17850-1	3.79581e-170	0.279535	0.403	0.278	4.25548e-166
Endodermis	PACAT1G30120-4	1.1456e-167	0.273451	0.489	0.357	1.28433e-163
Endodermis	PACAT1G71730-2	2.11464e-163	0.328216	0.46	0.342	2.37073e-159
Endodermis	PACAT1G54320-2	9.31736e-163	0.281356	0.543	0.405	1.04457e-158
Endodermis	PACAT1G56580-2	8.14578e-162	0.295363	0.308	0.209	9.13224e-158
Endodermis	PACAT4G24400-1	1.09415e-161	0.270292	0.393	0.275	1.22665e-157
Endodermis	PACAT3G11420-1	2.72807e-161	0.364932	0.292	0.199	3.05843e-157
Endodermis	PACAT1G74020-3	1.74734e-160	0.274569	0.576	0.431	1.95894e-156
Endodermis	PACAT5G53440-2	3.40369e-160	0.357601	0.261	0.172	3.81588e-156
Endodermis	PACAT5G15530-1	4.27517e-160	0.316061	0.397	0.286	4.79289e-156
Endodermis	PACAT1G21900-2	1.95622e-158	0.43305	0.283	0.19	2.19311e-154
Endodermis	PACAT5G05750-1	2.56424e-155	0.264123	0.334	0.233	2.87477e-151
Endodermis	PACAT5G40190-2	1.11606e-153	0.285195	0.324	0.224	1.25121e-149
Endodermis	PACAT4G38600-2	2.94725e-153	0.259853	0.402	0.287	3.30416e-149
Endodermis	PACAT4G28610-2	4.63703e-149	0.302315	0.271	0.182	5.19858e-145
Endodermis	PACAT3G53600-1	2.18441e-148	0.259654	0.466	0.344	2.44894e-144
Endodermis	PACAT3G28340-3	3.72041e-140	0.253146	0.376	0.27	4.17095e-136
Endodermis	PACAT3G16180-2	4.29979e-138	0.280608	0.301	0.206	4.82049e-134
Endodermis	PACAT1G62840-1	1.69219e-137	0.355924	0.305	0.211	1.89712e-133
Endodermis	PACAT5G66120-2	1.41081e-132	0.281035	0.299	0.205	1.58166e-128
Endodermis	PACAT3G20800-2	2.8777e-132	0.32819	0.255	0.172	3.22618e-128
Endodermis	PACAT5G62580-1	5.17235e-132	0.333729	0.318	0.225	5.79872e-128
Endodermis	PACAT1G30270-1	5.39047e-132	0.278842	0.316	0.223	6.04325e-128
Endodermis	PACAT3G13460-1	7.91916e-129	0.323372	0.339	0.245	8.87817e-125
Endodermis	PACAT4G00900-2	1.23523e-128	0.367841	0.254	0.172	1.38481e-124
Endodermis	PACAT5G55480-1	3.22301e-126	0.250991	0.473	0.36	3.61332e-122
Endodermis	PACAT5G24810-2	5.2062e-126	0.290637	0.312	0.223	5.83667e-122
Endodermis	PACAT4G13350-2	2.97527e-124	0.281895	0.273	0.19	3.33558e-120
Endodermis	PACAT4G32240-1	1.3349e-121	0.264543	0.28	0.197	1.49656e-117
Endodermis	PACAT1G69980-2	8.12749e-120	0.305751	0.302	0.216	9.11173e-116
Endodermis	PACAT4G32850-2	2.94935e-116	0.256786	0.338	0.247	3.30652e-112
Endodermis	PACAT3G08650-2	1.58485e-114	0.280495	0.306	0.218	1.77678e-110
Endodermis	PACAT1G04140-2	2.24169e-112	0.251884	0.302	0.217	2.51316e-108
Endodermis	PACAT5G26710-1	1.59672e-103	0.297274	0.285	0.209	1.79008e-99
Endodermis	PACAT1G22200-3	4.05851e-103	0.259844	0.281	0.203	4.54999e-99
Endodermis	PACAT5G19590-1	4.72292e-86	0.293535	0.346	0.265	5.29486e-82
Trichoblast	PACAT3G51330-2	0	2.74408	0.569	0.024	0
Trichoblast	PACAT2G44110-3	0	2.6065	0.577	0.029	0
Trichoblast	PACAT1G65610-2	0	2.48783	0.598	0.04	0
Trichoblast	PACAT5G43350-2	0	2.29187	0.576	0.058	0
Trichoblast	PACAT5G49270-3	0	2.16292	0.344	0.013	0
Trichoblast	PACAT2G19060-1	0	2.13968	0.308	0.008	0
Trichoblast	PACAT5G13990-2	0	2.07837	0.428	0.034	0
Trichoblast	PACAT1G22500-1	0	2.06152	0.334	0.017	0
Trichoblast	PACAT5G04960-1	0	2.05357	0.272	0.013	0
Trichoblast	PACAT5G24140-2	0	2.03057	0.584	0.071	0
Trichoblast	PACAT3G28345-2	0	2.01166	0.628	0.075	0
Trichoblast	PACAT1G30870-1	0	1.97025	0.427	0.045	0
Trichoblast	PACAT2G39410-2	0	1.90388	0.334	0.023	0
Trichoblast	PACAT4G30320-1	0	1.87507	0.388	0.056	0
Trichoblast	PACAT1G27740-1	0	1.87311	0.333	0.025	0
Trichoblast	PACAT4G12550-1	0	1.86846	0.506	0.083	0
Trichoblast	PACAT5G59520-2	0	1.86691	0.355	0.041	0
Trichoblast	PACAT5G26010-2	0	1.84388	0.345	0.035	0
Trichoblast	PACAT3G26440-1	0	1.81204	0.511	0.066	0
Trichoblast	PACAT5G62310-1	0	1.7256	0.251	0.007	0
Trichoblast	PACAT4G24580-1	0	1.71841	0.326	0.028	0
Trichoblast	PACAT1G60740-1	0	1.70804	0.305	0.026	0
Trichoblast	PACAT1G19230-1	0	1.66665	0.327	0.035	0
Trichoblast	PACAT4G20860-1	0	1.61933	0.674	0.14	0
Trichoblast	PACAT4G12545-1	0	1.61538	0.391	0.079	0
Trichoblast	PACAT5G45500-2	0	1.58398	0.498	0.1	0
Trichoblast	PACAT3G54040-2	0	1.58287	0.273	0.036	0
Trichoblast	PACAT2G34910-1	0	1.55492	0.502	0.092	0
Trichoblast	PACAT5G13080-2	0	1.53314	0.437	0.066	0
Trichoblast	PACAT3G57330-2	0	1.53132	0.612	0.149	0
Trichoblast	PACAT2G37130-2	0	1.49742	0.525	0.125	0
Trichoblast	PACAT2G38790-2	0	1.4961	0.295	0.031	0
Trichoblast	PACAT5G42785-2	0	1.46691	0.422	0.089	0
Trichoblast	PACAT5G06800-2	0	1.41984	0.276	0.037	0
Trichoblast	PACAT4G39890-1	0	1.41602	0.409	0.095	0
Trichoblast	PACAT4G18640-1	0	1.41333	0.347	0.051	0
Trichoblast	PACAT2G46740-2	0	1.40155	0.54	0.115	0
Trichoblast	PACAT4G35380-1	0	1.36383	0.354	0.056	0
Trichoblast	PACAT1G13950-1	0	1.36273	0.62	0.176	0
Trichoblast	PACAT2G27360-1	0	1.35028	0.256	0.051	0
Trichoblast	PACAT5G15180-1	0	1.34865	0.373	0.074	0
Trichoblast	PACAT3G13710-4	0	1.32735	0.472	0.102	0
Trichoblast	PACAT2G35736-2	0	1.32425	0.312	0.069	0
Trichoblast	PACAT1G18980-2	0	1.31929	0.337	0.071	0
Trichoblast	PACAT5G45480-3	0	1.28879	0.283	0.061	0
Trichoblast	PACAT4G25830-1	0	1.27897	0.304	0.077	0
Trichoblast	PACAT4G01630-1	0	1.27328	0.538	0.169	0
Trichoblast	PACAT2G18690-1	0	1.25774	0.343	0.078	0
Trichoblast	PACAT5G54780-2	0	1.25588	0.315	0.069	0
Trichoblast	PACAT2G04170-1	0	1.22999	0.436	0.119	0
Trichoblast	PACAT4G12090-2	0	1.22285	0.269	0.063	0
Trichoblast	PACAT1G30650-1	0	1.20768	0.34	0.073	0
Trichoblast	PACAT5G20050-1	0	1.18342	0.513	0.146	0
Trichoblast	PACAT3G27470-1	0	1.16924	0.321	0.079	0
Trichoblast	PACAT5G24105-1	0	1.10859	0.292	0.072	0
Trichoblast	PACAT3G01290-2	0	1.10109	0.614	0.198	0
Trichoblast	PACAT3G01190-2	0	1.09492	0.689	0.224	0
Trichoblast	PACAT4G30060-2	0	1.07842	0.451	0.15	0
Trichoblast	PACAT1G22750-1	0	1.06117	0.623	0.239	0
Trichoblast	PACAT3G20040-1	0	1.04958	0.294	0.07	0
Trichoblast	PACAT2G03340-3	0	1.04221	0.327	0.089	0
Trichoblast	PACAT1G10900-2	0	1.03996	0.338	0.103	0
Trichoblast	PACAT4G26470-1	0	1.03817	0.309	0.077	0
Trichoblast	PACAT1G71530-2	0	1.02869	0.291	0.084	0
Trichoblast	PACAT5G42880-1	0	0.990417	0.284	0.079	0
Trichoblast	PACAT5G45490-1	0	0.979905	0.478	0.179	0
Trichoblast	PACAT5G24170-2	0	0.956356	0.301	0.105	0
Trichoblast	PACAT1G56660-1	0	0.955063	0.59	0.19	0
Trichoblast	PACAT1G62045-2	0	0.942876	0.349	0.119	0
Trichoblast	PACAT3G10300-2	0	0.937207	0.405	0.156	0
Trichoblast	PACAT5G65690-1	0	0.935344	0.569	0.202	0
Trichoblast	PACAT1G03370-2	0	0.927262	0.479	0.178	0
Trichoblast	PACAT5G45510-1	0	0.906691	0.701	0.3	0
Trichoblast	PACAT2G35610-2	0	0.903893	0.377	0.153	0
Trichoblast	PACAT1G79270-1	0	0.900321	0.658	0.278	0
Trichoblast	PACAT5G43400-2	0	0.900275	0.311	0.11	0
Trichoblast	PACAT2G29730-1	0	0.889726	0.39	0.14	0
Trichoblast	PACAT5G03190-1	0	0.889551	0.39	0.142	0
Trichoblast	PACAT2G25737-3	0	0.889458	0.302	0.093	0
Trichoblast	PACAT1G53590-1	0	0.883857	0.332	0.113	0
Trichoblast	PACAT2G16920-2	0	0.881661	0.286	0.089	0
Trichoblast	PACAT3G21680-2	0	0.875965	0.572	0.24	0
Trichoblast	PACAT3G24670-2	0	0.874533	0.574	0.233	0
Trichoblast	PACAT5G63800-1	0	0.871045	0.291	0.105	0
Trichoblast	PACAT4G21720-1	0	0.864422	0.254	0.087	0
Trichoblast	PACAT3G11900-1	0	0.864021	0.597	0.262	0
Trichoblast	PACAT4G38540-1	0	0.854472	0.347	0.126	0
Trichoblast	PACAT5G14150-2	0	0.838406	0.278	0.097	0
Trichoblast	PACAT1G02360-2	0	0.837763	0.288	0.111	0
Trichoblast	PACAT1G49032-1	0	0.837241	0.265	0.099	0
Trichoblast	PACAT3G26510-2	0	0.831571	0.341	0.127	0
Trichoblast	PACAT5G02100-2	0	0.82788	0.281	0.104	0
Trichoblast	PACAT2G31585-1	0	0.827536	0.323	0.124	0
Trichoblast	PACAT1G75220-2	0	0.825214	0.485	0.222	0
Trichoblast	PACAT3G21750-1	0	0.815334	0.269	0.092	0
Trichoblast	PACAT2G43490-2	0	0.814325	0.318	0.11	0
Trichoblast	PACAT3G55470-1	0	0.810362	0.521	0.22	0
Trichoblast	PACAT1G64280-2	0	0.809035	0.35	0.138	0
Trichoblast	PACAT1G56300-3	0	0.805968	0.554	0.235	0
Trichoblast	PACAT4G23400-1	0	0.798176	0.572	0.243	0
Trichoblast	PACAT3G51920-2	0	0.793913	0.449	0.179	0
Trichoblast	PACAT3G02070-1	0	0.793761	0.344	0.137	0
Trichoblast	PACAT1G30700-1	0	0.791755	0.487	0.172	0
Trichoblast	PACAT4G29220-2	0	0.786502	0.276	0.102	0
Trichoblast	PACAT5G10260-1	0	0.768188	0.365	0.155	0
Trichoblast	PACAT1G53730-1	0	0.767603	0.375	0.166	0
Trichoblast	PACAT5G61590-2	0	0.764899	0.266	0.094	0
Trichoblast	PACAT4G00895-1	0	0.758828	0.339	0.127	0
Trichoblast	PACAT3G16910-2	0	0.755067	0.474	0.196	0
Trichoblast	PACAT4G29210-1	0	0.753998	0.325	0.134	0
Trichoblast	PACAT3G29035-1	0	0.753762	0.572	0.236	0
Trichoblast	PACAT5G11110-1	0	0.734129	0.472	0.23	0
Trichoblast	PACAT1G11310-2	0	0.73024	0.377	0.186	0
Trichoblast	PACAT1G67480-1	0	0.729757	0.592	0.29	0
Trichoblast	PACAT5G05590-2	0	0.729292	0.283	0.113	0
Trichoblast	PACAT2G02960-2	0	0.728848	0.771	0.401	0
Trichoblast	PACAT1G47740-1	0	0.727961	0.614	0.308	0
Trichoblast	PACAT2G33710-3	0	0.72657	0.47	0.179	0
Trichoblast	PACAT3G52105-1	0	0.725473	0.321	0.12	0
Trichoblast	PACAT3G05165-2	0	0.725421	0.575	0.262	0
Trichoblast	PACAT3G18215-1	0	0.724083	0.454	0.215	0
Trichoblast	PACAT3G58710-1	0	0.723565	0.65	0.32	0
Trichoblast	PACAT3G24730-2	0	0.723512	0.29	0.12	0
Trichoblast	PACAT1G62660-1	0	0.721762	0.58	0.269	0
Trichoblast	PACAT1G73670-1	0	0.720696	0.349	0.148	0
Trichoblast	PACAT4G14550-2	0	0.715038	0.329	0.137	0
Trichoblast	PACAT5G60860-1	0	0.71456	0.251	0.104	0
Trichoblast	PACAT1G61740-2	0	0.712661	0.261	0.104	0
Trichoblast	PACAT1G53580-2	0	0.712286	0.792	0.409	0
Trichoblast	PACAT2G17130-2	0	0.712059	0.715	0.365	0
Trichoblast	PACAT3G24503-2	0	0.704243	0.526	0.236	0
Trichoblast	PACAT2G46030-2	0	0.701457	0.572	0.277	0
Trichoblast	PACAT4G27020-2	0	0.698285	0.339	0.152	0
Trichoblast	PACAT4G36630-2	0	0.694734	0.351	0.145	0
Trichoblast	PACAT1G62370-1	0	0.690377	0.374	0.169	0
Trichoblast	PACAT5G18630-1	0	0.684619	0.483	0.216	0
Trichoblast	PACAT4G14230-2	0	0.682626	0.313	0.134	0
Trichoblast	PACAT5G13330-1	0	0.678428	0.355	0.159	0
Trichoblast	PACAT2G22560-1	0	0.677839	0.361	0.145	0
Trichoblast	PACAT3G04720-2	0	0.676568	0.501	0.224	0
Trichoblast	PACAT5G22355-1	0	0.675872	0.285	0.117	0
Trichoblast	PACAT2G26650-2	0	0.67532	0.341	0.136	0
Trichoblast	PACAT2G41780-1	0	0.672002	0.27	0.117	0
Trichoblast	PACAT3G02040-2	0	0.662473	0.316	0.134	0
Trichoblast	PACAT5G02040-1	0	0.661791	0.48	0.236	0
Trichoblast	PACAT3G10500-1	0	0.661784	0.264	0.124	0
Trichoblast	PACAT3G07890-2	0	0.660871	0.454	0.222	0
Trichoblast	PACAT2G23980-2	0	0.658664	0.408	0.203	0
Trichoblast	PACAT5G65480-1	0	0.655896	0.387	0.171	0
Trichoblast	PACAT4G10380-2	0	0.653356	0.586	0.259	0
Trichoblast	PACAT3G51250-2	0	0.652202	0.39	0.168	0
Trichoblast	PACAT2G47520-2	0	0.651301	0.342	0.158	0
Trichoblast	PACAT5G40690-1	0	0.646243	0.769	0.402	0
Trichoblast	PACAT5G39590-1	0	0.629271	0.388	0.179	0
Trichoblast	PACAT1G21900-2	0	0.628218	0.328	0.175	0
Trichoblast	PACAT1G75850-2	0	0.624841	0.295	0.126	0
Trichoblast	PACAT1G15350-2	0	0.618855	0.687	0.366	0
Trichoblast	PACAT2G31260-2	0	0.613551	0.419	0.189	0
Trichoblast	PACAT1G59580-1	0	0.609732	0.581	0.31	0
Trichoblast	PACAT3G48340-1	0	0.609361	0.823	0.392	0
Trichoblast	PACAT5G47540-3	0	0.608565	0.387	0.2	0
Trichoblast	PACAT1G18470-2	0	0.606347	0.471	0.219	0
Trichoblast	PACAT2G45670-1	0	0.60153	0.482	0.242	0
Trichoblast	PACAT3G14260-2	0	0.601108	0.331	0.139	0
Trichoblast	PACAT1G04040-2	0	0.59624	0.485	0.256	0
Trichoblast	PACAT4G17010-1	0	0.59476	0.278	0.134	0
Trichoblast	PACAT4G33360-2	0	0.594656	0.765	0.439	0
Trichoblast	PACAT5G47450-3	0	0.589585	0.584	0.284	0
Trichoblast	PACAT3G58130-1	0	0.588386	0.305	0.145	0
Trichoblast	PACAT5G52990-1	0	0.585382	0.266	0.118	0
Trichoblast	PACAT5G65990-1	0	0.585269	0.464	0.238	0
Trichoblast	PACAT1G78280-1	0	0.585084	0.319	0.139	0
Trichoblast	PACAT4G19230-1	0	0.58274	0.562	0.268	0
Trichoblast	PACAT1G22620-6	0	0.580527	0.259	0.112	0
Trichoblast	PACAT3G05580-2	0	0.579671	0.501	0.25	0
Trichoblast	PACAT3G07470-1	0	0.577479	0.358	0.187	0
Trichoblast	PACAT5G16550-1	0	0.575144	0.583	0.317	0
Trichoblast	PACAT4G26910-2	0	0.572804	0.481	0.269	0
Trichoblast	PACAT4G29380-1	0	0.572647	0.285	0.129	0
Trichoblast	PACAT1G32127-1	0	0.566683	0.348	0.173	0
Trichoblast	PACAT2G43350-2	0	0.566042	0.357	0.179	0
Trichoblast	PACAT5G59960-3	0	0.564961	0.429	0.223	0
Trichoblast	PACAT1G21380-2	0	0.564742	0.648	0.358	0
Trichoblast	PACAT1G76260-1	0	0.563869	0.26	0.11	0
Trichoblast	PACAT3G29075-2	0	0.560761	0.467	0.24	0
Trichoblast	PACAT5G58380-2	0	0.559993	0.447	0.228	0
Trichoblast	PACAT2G41730-1	0	0.559624	0.3	0.142	0
Trichoblast	PACAT2G37150-2	0	0.557621	0.252	0.109	0
Trichoblast	PACAT5G24810-2	0	0.557206	0.408	0.197	0
Trichoblast	PACAT4G24230-2	0	0.553288	0.357	0.163	0
Trichoblast	PACAT3G20370-1	0	0.55095	0.556	0.294	0
Trichoblast	PACAT1G26270-3	0	0.550074	0.466	0.233	0
Trichoblast	PACAT1G30690-1	0	0.550052	0.508	0.28	0
Trichoblast	PACAT3G15260-2	0	0.548108	0.348	0.158	0
Trichoblast	PACAT4G27320-1	0	0.547241	0.662	0.377	0
Trichoblast	PACAT1G72880-2	0	0.546509	0.457	0.229	0
Trichoblast	PACAT3G63470-1	0	0.541842	0.325	0.169	0
Trichoblast	PACAT3G02700-2	0	0.541125	0.552	0.307	0
Trichoblast	PACAT2G20750-1	0	0.53828	0.327	0.163	0
Trichoblast	PACAT1G62800-1	0	0.534376	0.289	0.151	0
Trichoblast	PACAT5G04920-2	0	0.533803	0.358	0.189	0
Trichoblast	PACAT1G30000-2	0	0.532206	0.351	0.169	0
Trichoblast	PACAT2G20230-1	0	0.530608	0.548	0.293	0
Trichoblast	PACAT5G26740-1	0	0.529672	0.628	0.326	0
Trichoblast	PACAT2G13960-1	0	0.524859	0.315	0.154	0
Trichoblast	PACAT4G40042-1	0	0.523233	0.323	0.171	0
Trichoblast	PACAT5G14260-2	0	0.522297	0.26	0.121	0
Trichoblast	PACAT5G05750-1	0	0.517502	0.395	0.214	0
Trichoblast	PACAT1G54320-2	0	0.514687	0.645	0.375	0
Trichoblast	PACAT5G01100-2	0	0.514172	0.291	0.148	0
Trichoblast	PACAT1G20840-3	0	0.513525	0.479	0.248	0
Trichoblast	PACAT2G27080-1	0	0.51276	0.447	0.237	0
Trichoblast	PACAT2G15480-1	0	0.503749	0.496	0.282	0
Trichoblast	PACAT1G34260-1	0	0.503177	0.294	0.136	0
Trichoblast	PACAT4G31320-2	0	0.502043	0.501	0.261	0
Trichoblast	PACAT5G52210-1	0	0.500868	0.382	0.199	0
Trichoblast	PACAT3G08650-2	0	0.500725	0.353	0.202	0
Trichoblast	PACAT5G56340-1	0	0.499365	0.539	0.298	0
Trichoblast	PACAT5G18150-2	0	0.499226	0.74	0.445	0
Trichoblast	PACAT3G61060-1	0	0.49866	0.322	0.158	0
Trichoblast	PACAT5G03905-1	0	0.496858	0.452	0.252	0
Trichoblast	PACAT1G69980-2	0	0.496563	0.367	0.196	0
Trichoblast	PACAT2G20320-1	0	0.495783	0.253	0.116	0
Trichoblast	PACAT1G29330-3	0	0.493377	0.624	0.371	0
Trichoblast	PACAT3G10550-2	0	0.492872	0.32	0.159	0
Trichoblast	PACAT5G47990-1	0	0.492694	0.691	0.367	0
Trichoblast	PACAT4G12510-3	0	0.490292	0.68	0.37	0
Trichoblast	PACAT1G54490-1	0	0.483087	0.378	0.204	0
Trichoblast	PACAT5G48412-2	0	0.482924	0.378	0.219	0
Trichoblast	PACAT5G35980-2	0	0.482775	0.397	0.207	0
Trichoblast	PACAT5G14360-1	0	0.481499	0.535	0.283	0
Trichoblast	PACAT3G44300-1	0	0.480274	0.388	0.219	0
Trichoblast	PACAT2G18280-1	0	0.479572	0.5	0.256	0
Trichoblast	PACAT1G79870-1	0	0.47947	0.256	0.131	0
Trichoblast	PACAT4G00660-1	0	0.476472	0.442	0.242	0
Trichoblast	PACAT3G15040-2	0	0.474567	0.299	0.159	0
Trichoblast	PACAT5G55610-1	0	0.473714	0.252	0.135	0
Trichoblast	PACAT1G65430-2	0	0.473307	0.327	0.168	0
Trichoblast	PACAT5G20730-2	0	0.472637	0.257	0.124	0
Trichoblast	PACAT3G55610-3	0	0.472303	0.394	0.231	0
Trichoblast	PACAT1G19400-1	0	0.47148	0.387	0.197	0
Trichoblast	PACAT5G14790-1	0	0.466568	0.422	0.247	0
Trichoblast	PACAT3G49560-1	0	0.464684	0.356	0.2	0
Trichoblast	PACAT2G27000-2	0	0.464403	0.441	0.238	0
Trichoblast	PACAT3G04880-2	0	0.462997	0.454	0.263	0
Trichoblast	PACAT2G01830-2	0	0.46251	0.4	0.215	0
Trichoblast	PACAT2G41160-2	0	0.462237	0.423	0.237	0
Trichoblast	PACAT1G31300-1	0	0.460285	0.389	0.212	0
Trichoblast	PACAT1G76070-1	0	0.458945	0.617	0.349	0
Trichoblast	PACAT3G52760-2	0	0.458751	0.268	0.138	0
Trichoblast	PACAT1G30270-1	0	0.457564	0.391	0.202	0
Trichoblast	PACAT1G77500-1	0	0.45671	0.311	0.155	0
Trichoblast	PACAT3G47340-1	0	0.453856	0.461	0.225	0
Trichoblast	PACAT5G11230-1	0	0.453035	0.727	0.461	0
Trichoblast	PACAT5G43100-2	0	0.452506	0.27	0.136	0
Trichoblast	PACAT4G21840-2	0	0.45172	0.403	0.214	0
Trichoblast	PACAT1G21450-1	0	0.449908	0.314	0.162	0
Trichoblast	PACAT5G17280-1	0	0.448187	0.46	0.276	0
Trichoblast	PACAT2G43070-2	0	0.444154	0.252	0.133	0
Trichoblast	PACAT1G11390-2	0	0.442917	0.299	0.157	0
Trichoblast	PACAT3G12030-2	0	0.442146	0.394	0.225	0
Trichoblast	PACAT2G46340-2	0	0.441025	0.282	0.15	0
Trichoblast	PACAT4G14500-2	0	0.440426	0.641	0.378	0
Trichoblast	PACAT1G54290-2	0	0.439911	0.337	0.187	0
Trichoblast	PACAT3G19010-2	0	0.439433	0.622	0.368	0
Trichoblast	PACAT5G26990-1	0	0.437332	0.46	0.263	0
Trichoblast	PACAT5G46410-1	0	0.434119	0.361	0.2	0
Trichoblast	PACAT3G11420-1	0	0.432824	0.337	0.184	0
Trichoblast	PACAT2G16365-1	0	0.432205	0.325	0.18	0
Trichoblast	PACAT1G61150-1	0	0.432116	0.345	0.2	0
Trichoblast	PACAT5G67580-2	0	0.43054	0.433	0.246	0
Trichoblast	PACAT5G61210-1	0	0.427306	0.585	0.347	0
Trichoblast	PACAT5G65290-1	0	0.427205	0.253	0.127	0
Trichoblast	PACAT2G45060-2	0	0.426713	0.306	0.177	0
Trichoblast	PACAT4G35040-1	0	0.422702	0.411	0.238	0
Trichoblast	PACAT4G26690-3	0	0.421286	0.509	0.31	0
Trichoblast	PACAT1G13960-1	0	0.420293	0.49	0.285	0
Trichoblast	PACAT2G46260-1	0	0.418725	0.556	0.324	0
Trichoblast	PACAT1G60190-1	0	0.41761	0.324	0.168	0
Trichoblast	PACAT5G06830-2	0	0.417284	0.321	0.167	0
Trichoblast	PACAT1G04200-2	0	0.416553	0.324	0.167	0
Trichoblast	PACAT3G59210-1	0	0.415939	0.287	0.148	0
Trichoblast	PACAT4G00900-2	0	0.41509	0.289	0.16	0
Trichoblast	PACAT4G01370-1	0	0.413164	0.566	0.34	0
Trichoblast	PACAT1G30130-1	0	0.411978	0.645	0.4	0
Trichoblast	PACAT1G17860-1	0	0.410708	0.892	0.552	0
Trichoblast	PACAT2G27820-1	0	0.41014	0.521	0.303	0
Trichoblast	PACAT2G46270-1	0	0.409019	0.341	0.19	0
Trichoblast	PACAT4G18140-2	0	0.408836	0.275	0.146	0
Trichoblast	PACAT3G44330-1	0	0.408392	0.577	0.341	0
Trichoblast	PACAT4G13510-1	0	0.407469	0.811	0.493	0
Trichoblast	PACAT2G47000-1	0	0.406674	0.737	0.447	0
Trichoblast	PACAT1G25400-2	0	0.403354	0.716	0.406	0
Trichoblast	PACAT3G12300-2	0	0.402194	0.334	0.184	0
Trichoblast	PACAT5G51460-1	0	0.400527	0.26	0.14	0
Trichoblast	PACAT3G58490-1	0	0.399285	0.324	0.191	0
Trichoblast	PACAT5G26260-1	0	0.398525	0.881	0.502	0
Trichoblast	PACAT5G10950-2	0	0.398068	0.258	0.132	0
Trichoblast	PACAT1G19440-1	0	0.396798	0.411	0.229	0
Trichoblast	PACAT5G48160-2	0	0.396469	0.472	0.275	0
Trichoblast	PACAT1G20970-1	0	0.39402	0.427	0.24	0
Trichoblast	PACAT3G15070-2	0	0.393485	0.334	0.176	0
Trichoblast	PACAT5G19400-2	0	0.392534	0.379	0.215	0
Trichoblast	PACAT3G02570-2	0	0.391972	0.341	0.192	0
Trichoblast	PACAT3G01520-1	0	0.391646	0.513	0.314	0
Trichoblast	PACAT3G16460-1	0	0.389288	0.526	0.314	0
Trichoblast	PACAT1G69360-2	0	0.388434	0.351	0.197	0
Trichoblast	PACAT2G05630-2	0	0.388164	0.328	0.181	0
Trichoblast	PACAT4G38250-1	0	0.387707	0.5	0.309	0
Trichoblast	PACAT3G48360-3	0	0.385647	0.453	0.242	0
Trichoblast	PACAT5G16510-1	0	0.384377	0.629	0.394	0
Trichoblast	PACAT4G30790-3	0	0.383438	0.263	0.144	0
Trichoblast	PACAT3G49590-1	0	0.382884	0.311	0.172	0
Trichoblast	PACAT1G01020-2	0	0.381095	0.311	0.172	0
Trichoblast	PACAT3G24070-1	0	0.380953	0.392	0.228	0
Trichoblast	PACAT1G60730-2	0	0.38087	0.572	0.349	0
Trichoblast	PACAT5G54650-2	0	0.37995	0.275	0.147	0
Trichoblast	PACAT5G62865-1	0	0.373643	0.482	0.28	0
Trichoblast	PACAT1G04140-2	0	0.373349	0.341	0.204	0
Trichoblast	PACAT2G25520-1	0	0.372044	0.76	0.499	0
Trichoblast	PACAT4G08240-2	0	0.370368	0.295	0.142	0
Trichoblast	PACAT1G09270-1	0	0.370318	0.629	0.384	0
Trichoblast	PACAT4G39390-1	0	0.369515	0.333	0.188	0
Trichoblast	PACAT3G54880-2	0	0.368768	0.362	0.226	0
Trichoblast	PACAT1G07310-3	0	0.366273	0.342	0.202	0
Trichoblast	PACAT3G14430-3	0	0.366264	0.613	0.387	0
Trichoblast	PACAT1G16170-2	0	0.362648	0.466	0.285	0
Trichoblast	PACAT4G15800-1	0	0.361005	0.571	0.352	0
Trichoblast	PACAT2G16930-1	0	0.356704	0.385	0.227	0
Trichoblast	PACAT4G13340-1	0	0.355771	0.53	0.31	0
Trichoblast	PACAT1G49500-3	0	0.355393	0.273	0.139	0
Trichoblast	PACAT2G42780-1	0	0.354965	0.491	0.298	0
Trichoblast	PACAT5G53310-2	0	0.354536	0.33	0.196	0
Trichoblast	PACAT3G23540-1	0	0.353217	0.253	0.142	0
Trichoblast	PACAT2G40620-2	0	0.350009	0.373	0.233	0
Trichoblast	PACAT3G10360-2	0	0.347932	0.261	0.14	0
Trichoblast	PACAT3G55720-1	0	0.345144	0.423	0.244	0
Trichoblast	PACAT5G18200-1	0	0.343266	0.286	0.169	0
Trichoblast	PACAT3G22530-3	0	0.34316	0.387	0.237	0
Trichoblast	PACAT3G15290-1	0	0.342927	0.433	0.257	0
Trichoblast	PACAT3G12980-1	0	0.342467	0.251	0.135	0
Trichoblast	PACAT1G62040-1	0	0.341966	0.374	0.227	0
Trichoblast	PACAT4G20410-2	0	0.341633	0.41	0.246	0
Trichoblast	PACAT3G57530-2	0	0.339333	0.582	0.367	0
Trichoblast	PACAT3G57410-1	0	0.335808	0.627	0.373	0
Trichoblast	PACAT2G19880-1	0	0.335716	0.369	0.226	0
Trichoblast	PACAT3G63310-2	0	0.334092	0.646	0.446	0
Trichoblast	PACAT3G43230-1	0	0.329029	0.403	0.251	0
Trichoblast	PACAT5G22350-2	0	0.328824	0.401	0.248	0
Trichoblast	PACAT2G38440-1	0	0.328605	0.26	0.142	0
Trichoblast	PACAT5G47730-2	0	0.328448	0.358	0.215	0
Trichoblast	PACAT1G02170-1	0	0.326522	0.382	0.236	0
Trichoblast	PACAT2G43810-1	0	0.326392	0.507	0.322	0
Trichoblast	PACAT3G60860-1	0	0.325888	0.354	0.199	0
Trichoblast	PACAT5G06300-2	0	0.324722	0.553	0.344	0
Trichoblast	PACAT5G39660-1	0	0.323675	0.335	0.194	0
Trichoblast	PACAT5G60710-2	0	0.323636	0.328	0.182	0
Trichoblast	PACAT1G27000-1	0	0.323332	0.739	0.485	0
Trichoblast	PACAT3G52060-2	0	0.321143	0.431	0.241	0
Trichoblast	PACAT5G64230-1	0	0.320654	0.415	0.237	0
Trichoblast	PACAT3G53650-1	0	0.316112	0.306	0.171	0
Trichoblast	PACAT2G43120-1	0	0.314954	0.593	0.376	0
Trichoblast	PACAT4G17870-1	0	0.314606	0.521	0.337	0
Trichoblast	PACAT3G13430-1	0	0.31436	0.481	0.303	0
Trichoblast	PACAT4G28610-2	0	0.314276	0.292	0.172	0
Trichoblast	PACAT5G20080-1	0	0.313704	0.614	0.405	0
Trichoblast	PACAT3G52450-2	0	0.312907	0.567	0.318	0
Trichoblast	PACAT1G30200-1	0	0.311958	0.352	0.208	0
Trichoblast	PACAT5G22000-2	0	0.309679	0.615	0.396	0
Trichoblast	PACAT2G25800-2	0	0.309132	0.309	0.184	0
Trichoblast	PACAT4G32940-2	0	0.307544	0.557	0.347	0
Trichoblast	PACAT5G55200-1	0	0.306538	0.406	0.262	0
Trichoblast	PACAT3G10380-2	0	0.304244	0.372	0.222	0
Trichoblast	PACAT1G27300-1	0	0.301969	0.365	0.218	0
Trichoblast	PACAT5G43900-2	0	0.300949	0.342	0.209	0
Trichoblast	PACAT3G62190-1	0	0.300906	0.378	0.239	0
Trichoblast	PACAT5G42390-2	0	0.29989	0.326	0.197	0
Trichoblast	PACAT1G21920-2	0	0.295462	0.356	0.208	0
Trichoblast	PACAT1G56220-1	0	0.295332	0.428	0.264	0
Trichoblast	PACAT1G25682-2	0	0.293288	0.465	0.294	0
Trichoblast	PACAT4G08240-1	0	0.292538	0.3	0.168	0
Trichoblast	PACAT3G49780-1	0	0.292015	0.577	0.394	0
Trichoblast	PACAT1G77680-2	0	0.291238	0.396	0.247	0
Trichoblast	PACAT5G61380-1	0	0.285997	0.311	0.186	0
Trichoblast	PACAT3G30390-2	0	0.279045	0.789	0.53	0
Trichoblast	PACAT1G23440-3	0	0.277503	0.843	0.585	0
Trichoblast	PACAT2G30500-2	0	0.275502	0.547	0.339	0
Trichoblast	PACAT5G23670-1	0	0.27528	0.422	0.264	0
Trichoblast	PACAT1G20760-1	0	0.274052	0.328	0.188	0
Trichoblast	PACAT5G46860-2	0	0.272556	0.477	0.305	0
Trichoblast	PACAT5G01270-2	0	0.270846	0.257	0.142	0
Trichoblast	PACAT5G58375-1	0	0.270507	0.62	0.396	0
Trichoblast	PACAT3G57785-2	0	0.270414	0.513	0.323	0
Trichoblast	PACAT5G17910-1	0	0.269855	0.443	0.255	0
Trichoblast	PACAT4G26650-1	0	0.26916	0.546	0.347	0
Trichoblast	PACAT2G41960-2	0	0.267069	0.327	0.193	0
Trichoblast	PACAT4G27410-2	0	0.263398	0.547	0.346	0
Trichoblast	PACAT1G49040-1	0	0.26267	0.31	0.184	0
Trichoblast	PACAT1G62820-3	0	0.261271	0.333	0.204	0
Trichoblast	PACAT1G76690-1	0	0.259539	0.769	0.537	0
Trichoblast	PACAT5G11070-2	0	0.259509	0.394	0.222	0
Trichoblast	PACAT1G71697-1	0	0.258403	0.638	0.428	0
Trichoblast	PACAT4G29130-2	0	0.255849	0.692	0.47	0
Trichoblast	PACAT1G17745-1	0	0.254705	0.702	0.465	0
Trichoblast	PACAT1G53190-1	0	0.252	0.358	0.219	0
Trichoblast	PACAT5G22360-2	0	0.250942	0.463	0.307	0
Trichoblast	PACAT5G13190-3	0	0.250569	0.641	0.432	0
Trichoblast	PACAT3G17420-3	1.00556e-305	0.330506	0.342	0.214	1.12734e-301
Trichoblast	PACAT4G24400-1	2.37504e-305	0.320456	0.406	0.265	2.66265e-301
Trichoblast	PACAT3G57280-1	3.92723e-304	0.287769	0.443	0.294	4.40282e-300
Trichoblast	PACAT5G23090-1	7.60109e-304	0.308114	0.278	0.163	8.52158e-300
Trichoblast	PACAT3G16230-1	1.13278e-300	0.366118	0.28	0.168	1.26996e-296
Trichoblast	PACAT5G16060-1	6.23186e-294	0.310444	0.311	0.191	6.98654e-290
Trichoblast	PACAT5G47830-2	1.48671e-290	0.300513	0.315	0.193	1.66675e-286
Trichoblast	PACAT4G08230-2	7.22622e-290	0.305075	0.312	0.191	8.10131e-286
Trichoblast	PACAT3G59300-1	4.26391e-289	0.264158	0.315	0.192	4.78027e-285
Trichoblast	PACAT3G58040-2	4.76649e-288	0.291806	0.373	0.241	5.34372e-284
Trichoblast	PACAT2G03690-2	1.48535e-287	0.328198	0.302	0.185	1.66523e-283
Trichoblast	PACAT4G09720-1	3.96461e-286	0.284534	0.335	0.21	4.44472e-282
Trichoblast	PACAT1G77370-1	2.68801e-285	0.286263	0.419	0.278	3.01352e-281
Trichoblast	PACAT3G24160-1	1.71399e-284	0.310976	0.48	0.329	1.92155e-280
Trichoblast	PACAT2G21120-2	9.51132e-279	0.255892	0.458	0.307	1.06631e-274
Trichoblast	PACAT2G16660-1	1.84997e-277	0.250339	0.405	0.265	2.07401e-273
Trichoblast	PACAT1G62840-1	1.03307e-274	0.292027	0.326	0.201	1.15817e-270
Trichoblast	PACAT3G14840-2	6.31825e-274	0.29077	0.33	0.207	7.08339e-270
Trichoblast	PACAT3G51840-2	1.69021e-272	0.274545	0.389	0.257	1.89489e-268
Trichoblast	PACAT1G73730-2	2.21585e-271	0.310889	0.258	0.152	2.48419e-267
Trichoblast	PACAT1G02880-2	5.67587e-264	0.342193	0.287	0.175	6.36321e-260
Trichoblast	PACAT5G38660-1	1.23938e-261	0.34267	0.351	0.232	1.38947e-257
Trichoblast	PACAT1G69960-2	4.84746e-261	0.286915	0.33	0.212	5.43448e-257
Trichoblast	PACAT3G09850-2	5.56418e-261	0.258568	0.278	0.169	6.238e-257
Trichoblast	PACAT4G25620-2	5.70982e-258	0.268805	0.257	0.153	6.40128e-254
Trichoblast	PACAT3G12480-1	2.51333e-257	0.281618	0.315	0.196	2.81769e-253
Trichoblast	PACAT1G25380-1	4.59552e-254	0.268688	0.326	0.209	5.15204e-250
Trichoblast	PACAT5G48900-1	1.26029e-252	0.251385	0.35	0.224	1.41291e-248
Trichoblast	PACAT2G26670-1	1.11392e-251	0.274032	0.33	0.212	1.24882e-247
Trichoblast	PACAT3G15580-2	1.40795e-250	0.413913	0.345	0.231	1.57845e-246
Trichoblast	PACAT1G54390-2	6.81257e-250	0.284047	0.265	0.162	7.63758e-246
Trichoblast	PACAT3G02750-4	6.88431e-248	0.265861	0.358	0.235	7.718e-244
Trichoblast	PACAT3G53970-1	3.32778e-243	0.280446	0.373	0.25	3.73077e-239
Trichoblast	PACAT1G04440-1	2.29271e-238	0.266612	0.311	0.198	2.57036e-234
Trichoblast	PACAT1G29025-2	2.13277e-230	0.287874	0.291	0.189	2.39105e-226
Trichoblast	PACAT2G45400-1	1.24173e-217	0.272381	0.389	0.264	1.3921e-213
Trichoblast	PACAT2G21600-1	1.91828e-216	0.263963	0.335	0.224	2.15058e-212
Trichoblast	PACAT3G08710-1	9.07512e-216	0.285615	0.371	0.254	1.01741e-211
Trichoblast	PACAT2G37678-2	8.18668e-196	0.251083	0.277	0.181	9.17809e-192
Trichoblast	PACAT4G26970-1	6.00684e-183	0.257651	0.418	0.3	6.73427e-179
Pericycle	PACAT1G23760-1	0	2.53927	0.471	0.045	0
Pericycle	PACAT4G22570-2	0	1.96414	0.352	0.044	0
Pericycle	PACAT4G29100-2	0	1.96075	0.392	0.064	0
Pericycle	PACAT1G16350-1	0	1.92773	0.439	0.089	0
Pericycle	PACAT5G28080-2	0	1.91396	0.287	0.023	0
Pericycle	PACAT3G16330-1	0	1.90839	0.484	0.081	0
Pericycle	PACAT1G76410-1	0	1.80506	0.323	0.04	0
Pericycle	PACAT3G11930-1	0	1.72763	0.613	0.18	0
Pericycle	PACAT3G28600-1	0	1.71387	0.255	0.025	0
Pericycle	PACAT5G44350-1	0	1.7136	0.325	0.052	0
Pericycle	PACAT1G18880-1	0	1.69627	0.269	0.04	0
Pericycle	PACAT1G11185-1	0	1.66593	0.437	0.112	0
Pericycle	PACAT5G51970-1	0	1.59127	0.391	0.117	0
Pericycle	PACAT5G57685-2	0	1.5887	0.385	0.083	0
Pericycle	PACAT5G60200-1	0	1.4741	0.296	0.055	0
Pericycle	PACAT1G51680-1	0	1.47296	0.556	0.182	0
Pericycle	PACAT2G26380-2	0	1.44947	0.326	0.075	0
Pericycle	PACAT4G33010-2	0	1.38972	0.325	0.113	0
Pericycle	PACAT1G22230-1	0	1.37322	0.407	0.137	0
Pericycle	PACAT1G72430-2	0	1.34587	0.467	0.177	0
Pericycle	PACAT3G57050-2	0	1.33254	0.271	0.096	0
Pericycle	PACAT3G55420-1	0	1.30277	0.31	0.086	0
Pericycle	PACAT2G40890-4	0	1.28442	0.814	0.373	0
Pericycle	PACAT5G48930-2	0	1.24442	0.751	0.364	0
Pericycle	PACAT3G57010-2	0	1.21435	0.714	0.349	0
Pericycle	PACAT5G46700-1	0	1.19839	0.522	0.18	0
Pericycle	PACAT3G53260-2	0	1.17086	0.579	0.261	0
Pericycle	PACAT4G32400-1	0	1.17025	0.345	0.144	0
Pericycle	PACAT1G23800-1	0	1.1686	0.304	0.103	0
Pericycle	PACAT1G65960-1	0	1.16209	0.769	0.343	0
Pericycle	PACAT4G02590-3	0	1.16089	0.48	0.212	0
Pericycle	PACAT4G31590-2	0	1.11742	0.283	0.123	0
Pericycle	PACAT1G55210-2	0	1.10046	0.796	0.366	0
Pericycle	PACAT3G22400-1	0	1.08526	0.26	0.097	0
Pericycle	PACAT4G13170-3	0	1.02069	0.369	0.165	0
Pericycle	PACAT5G03300-1	0	1.01995	0.702	0.418	0
Pericycle	PACAT2G32720-2	0	0.980655	0.462	0.25	0
Pericycle	PACAT2G45300-1	0	0.978058	0.455	0.25	0
Pericycle	PACAT3G12110-1	0	0.9395	0.292	0.157	0
Pericycle	PACAT2G05920-3	0	0.919986	0.283	0.146	0
Pericycle	PACAT3G16570-1	0	0.915796	0.46	0.261	0
Pericycle	PACAT2G33310-2	0	0.905207	0.303	0.143	0
Pericycle	PACAT5G41670-2	0	0.893417	0.548	0.355	0
Pericycle	PACAT2G44860-2	0	0.8789	0.419	0.21	0
Pericycle	PACAT3G12760-1	0	0.855988	0.377	0.21	0
Pericycle	PACAT3G53430-2	0	0.849909	0.665	0.404	0
Pericycle	PACAT1G14890-1	0	0.847797	0.275	0.094	0
Pericycle	PACAT2G18860-1	0	0.846019	0.259	0.11	0
Pericycle	PACAT3G05900-2	0	0.835245	0.646	0.368	0
Pericycle	PACAT5G60400-2	0	0.830175	0.264	0.141	0
Pericycle	PACAT5G25770-2	0	0.829423	0.332	0.181	0
Pericycle	PACAT5G66120-2	0	0.81601	0.34	0.194	0
Pericycle	PACAT1G12440-2	0	0.814029	0.701	0.433	0
Pericycle	PACAT3G12390-1	0	0.811303	0.522	0.317	0
Pericycle	PACAT3G57520-1	0	0.801673	0.469	0.276	0
Pericycle	PACAT1G52300-2	0	0.801403	0.719	0.465	0
Pericycle	PACAT4G34230-2	0	0.791885	0.347	0.166	0
Pericycle	PACAT4G28290-2	0	0.785948	0.326	0.153	0
Pericycle	PACAT2G47950-1	0	0.784877	0.434	0.234	0
Pericycle	PACAT2G27080-1	0	0.783706	0.435	0.243	0
Pericycle	PACAT5G13090-2	0	0.764969	0.29	0.174	0
Pericycle	PACAT2G24200-2	0	0.763909	0.343	0.209	0
Pericycle	PACAT5G27380-2	0	0.750856	0.449	0.273	0
Pericycle	PACAT3G06350-2	0	0.739646	0.357	0.244	0
Pericycle	PACAT1G70750-1	0	0.739043	0.25	0.139	0
Pericycle	PACAT4G14380-1	0	0.724439	0.254	0.119	0
Pericycle	PACAT4G13360-1	0	0.721252	0.279	0.157	0
Pericycle	PACAT1G62480-1	0	0.71986	0.981	0.653	0
Pericycle	PACAT2G31670-2	0	0.719416	0.401	0.258	0
Pericycle	PACAT4G16720-2	0	0.70865	0.714	0.457	0
Pericycle	PACAT2G37270-2	0	0.707153	0.58	0.363	0
Pericycle	PACAT2G46280-3	0	0.706653	0.437	0.302	0
Pericycle	PACAT2G33370-2	0	0.701429	0.415	0.267	0
Pericycle	PACAT1G57860-2	0	0.697655	0.426	0.269	0
Pericycle	PACAT1G75170-1	0	0.696154	0.467	0.292	0
Pericycle	PACAT3G49010-3	0	0.689889	0.571	0.348	0
Pericycle	PACAT5G25890-1	0	0.689065	0.641	0.443	0
Pericycle	PACAT1G22610-1	0	0.682811	0.418	0.262	0
Pericycle	PACAT2G21170-3	0	0.677809	0.633	0.46	0
Pericycle	PACAT1G01010-1	0	0.676131	0.326	0.18	0
Pericycle	PACAT4G31985-1	0	0.675357	0.527	0.355	0
Pericycle	PACAT4G11280-1	0	0.674827	0.431	0.277	0
Pericycle	PACAT3G49220-4	0	0.665683	0.311	0.17	0
Pericycle	PACAT4G30350-1	0	0.661047	0.347	0.214	0
Pericycle	PACAT1G56580-2	0	0.660728	0.342	0.199	0
Pericycle	PACAT1G72160-2	0	0.65915	0.487	0.327	0
Pericycle	PACAT1G64190-2	0	0.654649	0.53	0.382	0
Pericycle	PACAT2G37190-3	0	0.643877	0.491	0.309	0
Pericycle	PACAT2G29550-2	0	0.642258	0.579	0.388	0
Pericycle	PACAT5G55480-1	0	0.64084	0.508	0.349	0
Pericycle	PACAT3G01790-3	0	0.640165	0.296	0.185	0
Pericycle	PACAT5G40770-4	0	0.635991	0.481	0.333	0
Pericycle	PACAT3G04570-1	0	0.632419	0.263	0.146	0
Pericycle	PACAT5G60670-3	0	0.631116	0.29	0.171	0
Pericycle	PACAT2G38800-1	0	0.629466	0.306	0.163	0
Pericycle	PACAT1G27090-2	0	0.628016	0.399	0.269	0
Pericycle	PACAT5G11970-2	0	0.626834	0.66	0.47	0
Pericycle	PACAT4G35310-1	0	0.624711	0.457	0.336	0
Pericycle	PACAT2G35120-2	0	0.623703	0.654	0.505	0
Pericycle	PACAT1G74060-2	0	0.617039	0.504	0.356	0
Pericycle	PACAT1G41880-2	0	0.615299	0.527	0.347	0
Pericycle	PACAT4G15000-1	0	0.608951	0.578	0.388	0
Pericycle	PACAT5G18380-2	0	0.600719	0.437	0.313	0
Pericycle	PACAT5G28060-2	0	0.576539	0.62	0.442	0
Pericycle	PACAT3G47520-1	0	0.572761	0.534	0.391	0
Pericycle	PACAT4G27720-1	0	0.569869	0.303	0.188	0
Pericycle	PACAT4G37910-2	0	0.567449	0.527	0.377	0
Pericycle	PACAT5G22630-1	0	0.565488	0.566	0.435	0
Pericycle	PACAT1G34030-2	0	0.561885	0.518	0.371	0
Pericycle	PACAT2G19750-1	0	0.540201	0.378	0.252	0
Pericycle	PACAT5G47210-3	0	0.532908	0.526	0.369	0
Pericycle	PACAT2G36880-4	0	0.529175	0.871	0.715	0
Pericycle	PACAT3G22830-1	0	0.521513	0.516	0.378	0
Pericycle	PACAT5G57290-2	0	0.521251	0.756	0.58	0
Pericycle	PACAT1G17745-1	0	0.513008	0.637	0.483	0
Pericycle	PACAT2G27510-2	0	0.50643	0.884	0.721	0
Pericycle	PACAT3G47960-2	0	0.491776	0.505	0.337	0
Pericycle	PACAT5G42650-3	0	0.476203	0.51	0.362	0
Pericycle	PACAT1G50600-2	0	0.469726	0.466	0.33	0
Pericycle	PACAT5G13930-1	0	0.467106	0.687	0.519	0
Pericycle	PACAT5G01340-2	0	0.459812	0.514	0.367	0
Pericycle	PACAT2G45820-2	0	0.458099	0.871	0.694	0
Pericycle	PACAT4G27090-2	0	0.454627	0.702	0.561	0
Pericycle	PACAT3G48520-2	0	0.446623	0.388	0.247	0
Pericycle	PACAT4G00430-1	0	0.444273	0.69	0.504	0
Pericycle	PACAT2G40060-1	0	0.433536	0.706	0.547	0
Pericycle	PACAT4G24960-1	0	0.416051	0.71	0.568	0
Pericycle	PACAT3G13920-2	0	0.401655	0.786	0.664	0
Pericycle	PACAT4G17900-1	0	0.399251	0.66	0.529	0
Pericycle	PACAT5G60390-1	0	0.382704	0.959	0.818	0
Pericycle	PACAT5G12140-3	0	0.377823	0.738	0.619	0
Pericycle	PACAT1G79340-1	0	0.36445	0.783	0.666	0
Pericycle	PACAT4G13940-1	0	0.302715	0.985	0.877	0
Pericycle	PACAT5G55125-1	6.11771e-307	0.583061	0.409	0.291	6.85856e-303
Pericycle	PACAT2G30870-1	2.6023e-304	0.297569	0.969	0.879	2.91743e-300
Pericycle	PACAT1G65930-1	4.06402e-302	0.511529	0.58	0.462	4.55617e-298
Pericycle	PACAT5G10860-2	1.63503e-287	0.420429	0.641	0.531	1.83304e-283
Pericycle	PACAT1G72416-2	1.50868e-285	0.496366	0.325	0.21	1.69138e-281
Pericycle	PACAT5G17910-1	8.69662e-276	0.616747	0.381	0.271	9.74978e-272
Pericycle	PACAT1G59900-1	6.25693e-273	0.556185	0.353	0.241	7.01465e-269
Pericycle	PACAT1G21830-2	1.92584e-268	0.472423	0.307	0.199	2.15906e-264
Pericycle	PACAT3G02910-1	7.15513e-268	0.433926	0.516	0.395	8.02161e-264
Pericycle	PACAT2G44840-1	2.02726e-267	0.518167	0.384	0.27	2.27276e-263
Pericycle	PACAT2G28800-1	3.499e-266	0.52948	0.277	0.173	3.92273e-262
Pericycle	PACAT4G10450-1	1.96109e-265	0.498435	0.25	0.15	2.19858e-261
Pericycle	PACAT3G51240-1	6.88514e-265	0.615947	0.31	0.207	7.71893e-261
Pericycle	PACAT5G65310-3	9.98055e-265	0.525353	0.35	0.239	1.11892e-260
Pericycle	PACAT2G27720-1	3.07991e-264	0.486773	0.439	0.326	3.45289e-260
Pericycle	PACAT4G29390-2	2.76893e-263	0.455455	0.457	0.337	3.10425e-259
Pericycle	PACAT5G62880-2	3.0074e-263	0.481285	0.351	0.234	3.3716e-259
Pericycle	PACAT1G10140-2	5.4422e-261	0.36318	0.609	0.48	6.10125e-257
Pericycle	PACAT3G17210-1	1.23872e-260	0.369382	0.686	0.583	1.38873e-256
Pericycle	PACAT1G12310-2	8.56254e-260	0.403418	0.656	0.547	9.59946e-256
Pericycle	PACAT3G08520-1	5.2176e-259	0.514298	0.329	0.22	5.84945e-255
Pericycle	PACAT5G27850-1	5.87537e-254	0.404457	0.492	0.375	6.58688e-250
Pericycle	PACAT4G35040-1	2.39678e-253	0.533767	0.359	0.251	2.68703e-249
Pericycle	PACAT5G47450-3	3.21281e-243	0.46525	0.434	0.319	3.60188e-239
Pericycle	PACAT1G74510-1	2.31924e-241	0.546218	0.379	0.275	2.60009e-237
Pericycle	PACAT3G61060-1	8.51074e-239	0.517123	0.267	0.172	9.54139e-235
Pericycle	PACAT5G43880-2	6.16027e-237	0.442666	0.345	0.234	6.90627e-233
Pericycle	PACAT1G77450-1	2.80124e-236	0.434114	0.54	0.427	3.14047e-232
Pericycle	PACAT5G03850-2	1.98902e-233	0.580834	0.359	0.257	2.22989e-229
Pericycle	PACAT5G20700-2	8.10349e-229	0.419211	0.578	0.474	9.08483e-225
Pericycle	PACAT1G61340-1	1.54489e-228	0.461801	0.371	0.262	1.73197e-224
Pericycle	PACAT3G02200-1	4.67946e-227	0.530353	0.394	0.294	5.24615e-223
Pericycle	PACAT5G47700-3	1.07826e-226	0.489146	0.284	0.186	1.20884e-222
Pericycle	PACAT4G27410-2	2.36859e-224	0.365512	0.479	0.363	2.65543e-220
Pericycle	PACAT1G31070-2	8.10154e-220	0.595836	0.265	0.174	9.08264e-216
Pericycle	PACAT3G11940-2	6.52173e-219	0.389628	0.532	0.439	7.31151e-215
Pericycle	PACAT2G19760-2	5.17946e-214	0.346064	0.763	0.67	5.8067e-210
Pericycle	PACAT5G01600-2	8.87201e-208	0.30361	0.694	0.592	9.94641e-204
Pericycle	PACAT4G12080-1	3.71404e-207	0.380389	0.369	0.261	4.16381e-203
Pericycle	PACAT5G13180-1	2.08397e-203	0.317015	0.661	0.551	2.33634e-199
Pericycle	PACAT5G09980-1	4.79325e-202	0.366992	0.524	0.413	5.37371e-198
Pericycle	PACAT3G57785-2	8.53363e-201	0.480681	0.434	0.341	9.56705e-197
Pericycle	PACAT4G35100-1	5.50627e-200	0.280867	0.711	0.599	6.17308e-196
Pericycle	PACAT3G06700-2	1.64684e-199	0.435662	0.537	0.441	1.84628e-195
Pericycle	PACAT2G44670-1	3.00773e-196	0.297357	0.757	0.671	3.37197e-192
Pericycle	PACAT2G31140-1	1.91818e-192	0.534487	0.321	0.233	2.15047e-188
Pericycle	PACAT4G29840-2	2.27797e-190	0.408701	0.359	0.263	2.55383e-186
Pericycle	PACAT1G19440-1	8.52733e-188	0.542981	0.337	0.246	9.55999e-184
Pericycle	PACAT4G14900-2	1.06524e-186	0.528532	0.336	0.245	1.19424e-182
Pericycle	PACAT5G13850-1	2.42492e-186	0.447951	0.37	0.278	2.71858e-182
Pericycle	PACAT5G12040-1	3.09558e-186	0.575385	0.274	0.193	3.47045e-182
Pericycle	PACAT1G04170-1	1.01307e-185	0.468073	0.385	0.292	1.13575e-181
Pericycle	PACAT3G59940-1	5.04742e-185	0.448514	0.295	0.208	5.65866e-181
Pericycle	PACAT1G70700-1	2.48755e-184	0.421754	0.295	0.205	2.78879e-180
Pericycle	PACAT4G02930-2	1.03629e-180	0.597288	0.307	0.226	1.16178e-176
Pericycle	PACAT3G57290-2	1.1371e-180	0.517231	0.331	0.244	1.2748e-176
Pericycle	PACAT5G20090-2	1.25554e-171	0.261143	0.752	0.673	1.40758e-167
Pericycle	PACAT5G43940-1	3.91465e-171	0.340198	0.641	0.557	4.38871e-167
Pericycle	PACAT3G01280-1	4.98726e-170	0.304942	0.691	0.613	5.59122e-166
Pericycle	PACAT1G17370-2	4.74817e-169	0.46948	0.265	0.184	5.32317e-165
Pericycle	PACAT3G18190-1	1.00811e-161	0.449189	0.297	0.215	1.1302e-157
Pericycle	PACAT3G16800-1	3.73761e-159	0.396849	0.258	0.18	4.19023e-155
Pericycle	PACAT4G31180-1	3.65739e-151	0.417592	0.356	0.271	4.1003e-147
Pericycle	PACAT3G12580-2	6.13822e-151	0.26002	0.449	0.346	6.88156e-147
Pericycle	PACAT1G22450-1	7.39788e-151	0.304589	0.629	0.548	8.29377e-147
Pericycle	PACAT5G36230-1	1.75232e-142	0.339458	0.531	0.449	1.96452e-138
Pericycle	PACAT1G47260-3	5.41246e-137	0.362747	0.512	0.44	6.06791e-133
Pericycle	PACAT5G57150-1	1.62561e-136	0.380539	0.284	0.208	1.82248e-132
Pericycle	PACAT2G03820-2	8.6379e-135	0.392116	0.362	0.283	9.68395e-131
Pericycle	PACAT3G15450-1	1.16422e-133	0.328338	0.611	0.537	1.30521e-129
Pericycle	PACAT5G52240-1	4.51462e-131	0.357099	0.53	0.454	5.06134e-127
Pericycle	PACAT1G09780-2	9.68514e-129	0.397774	0.521	0.452	1.0858e-124
Pericycle	PACAT5G40390-1	1.22222e-126	0.3402	0.471	0.391	1.37023e-122
Pericycle	PACAT3G17240-1	3.61559e-126	0.272216	0.677	0.609	4.05343e-122
Pericycle	PACAT5G40450-2	6.47278e-125	0.298737	0.386	0.295	7.25664e-121
Pericycle	PACAT5G23290-1	6.37983e-123	0.458195	0.269	0.202	7.15242e-119
Pericycle	PACAT2G16720-2	9.37132e-123	0.303642	0.379	0.297	1.05062e-118
Pericycle	PACAT1G11360-1	2.35257e-122	0.440167	0.286	0.217	2.63747e-118
Pericycle	PACAT5G42190-3	1.18339e-121	0.350592	0.507	0.434	1.3267e-117
Pericycle	PACAT1G54580-1	2.35455e-120	0.311845	0.418	0.34	2.63968e-116
Pericycle	PACAT5G58375-1	3.00788e-120	0.339383	0.492	0.424	3.37213e-116
Pericycle	PACAT4G29430-1	1.10179e-119	0.484249	0.265	0.2	1.23522e-115
Pericycle	PACAT2G41420-2	6.75989e-117	0.264463	0.415	0.324	7.57851e-113
Pericycle	PACAT5G55200-1	1.30526e-114	0.366006	0.348	0.275	1.46332e-110
Pericycle	PACAT3G02180-1	1.45609e-114	0.351002	0.448	0.374	1.63242e-110
Pericycle	PACAT4G31990-2	4.79842e-114	0.416268	0.369	0.302	5.37951e-110
Pericycle	PACAT1G69295-2	4.9696e-114	0.356484	0.336	0.26	5.57142e-110
Pericycle	PACAT1G76860-2	2.09831e-111	0.422236	0.299	0.231	2.35242e-107
Pericycle	PACAT5G10960-1	4.2406e-111	0.306989	0.608	0.546	4.75414e-107
Pericycle	PACAT2G01270-1	5.24282e-111	0.451561	0.257	0.193	5.87772e-107
Pericycle	PACAT5G60980-1	6.87211e-110	0.443633	0.295	0.232	7.70432e-106
Pericycle	PACAT4G38250-1	7.12858e-109	0.318359	0.407	0.331	7.99185e-105
Pericycle	PACAT1G51510-2	7.37302e-108	0.295218	0.4	0.323	8.26589e-104
Pericycle	PACAT3G22110-2	4.01531e-107	0.291605	0.593	0.528	4.50156e-103
Pericycle	PACAT1G80890-1	5.4983e-107	0.351674	0.261	0.196	6.16414e-103
Pericycle	PACAT4G26480-2	1.40667e-106	0.406824	0.276	0.211	1.57702e-102
Pericycle	PACAT1G77330-2	2.45181e-104	0.261043	0.647	0.571	2.74873e-100
Pericycle	PACAT1G72500-2	2.63629e-104	0.298317	0.451	0.377	2.95554e-100
Pericycle	PACAT2G38240-2	2.05672e-103	0.270051	0.318	0.247	2.30579e-99
Pericycle	PACAT5G03660-2	1.23539e-101	0.424374	0.281	0.218	1.38499e-97
Pericycle	PACAT4G05390-2	1.66363e-101	0.396509	0.35	0.285	1.8651e-97
Pericycle	PACAT1G29150-1	7.33655e-99	0.273385	0.598	0.535	8.22501e-95
Pericycle	PACAT2G18110-1	2.26247e-98	0.373872	0.357	0.296	2.53645e-94
Pericycle	PACAT2G36320-1	4.69465e-98	0.256413	0.657	0.595	5.26317e-94
Pericycle	PACAT2G23350-1	7.89109e-97	0.473783	0.28	0.222	8.8467e-93
Pericycle	PACAT1G69252-1	1.09126e-96	0.367583	0.324	0.261	1.22341e-92
Pericycle	PACAT5G20160-3	5.09874e-95	0.250643	0.36	0.288	5.7162e-91
Pericycle	PACAT2G01600-1	1.12875e-94	0.294352	0.463	0.391	1.26544e-90
Pericycle	PACAT4G05010-1	1.38592e-91	0.251353	0.519	0.455	1.55376e-87
Pericycle	PACAT1G77440-1	7.58492e-91	0.320109	0.456	0.393	8.50345e-87
Pericycle	PACAT5G62270-1	1.83238e-90	0.394859	0.256	0.199	2.05428e-86
Pericycle	PACAT3G15540-1	3.2596e-90	0.267661	0.393	0.321	3.65434e-86
Pericycle	PACAT5G19780-1	1.33473e-89	0.287588	0.43	0.364	1.49636e-85
Pericycle	PACAT1G53850-2	6.96139e-87	0.312679	0.384	0.32	7.80441e-83
Pericycle	PACAT2G47070-1	3.69464e-86	0.264621	0.417	0.348	4.14206e-82
Pericycle	PACAT2G31200-1	1.86299e-85	0.306785	0.25	0.19	2.08859e-81
Pericycle	PACAT1G07940-2	1.21234e-84	0.25815	0.496	0.428	1.35915e-80
Pericycle	PACAT3G62190-1	3.66079e-84	0.325135	0.314	0.254	4.10411e-80
Pericycle	PACAT5G59140-2	1.06939e-83	0.25351	0.595	0.541	1.19889e-79
Pericycle	PACAT3G06050-1	6.19768e-82	0.275122	0.562	0.507	6.94821e-78
Pericycle	PACAT1G07135-2	1.35124e-78	0.298613	0.258	0.2	1.51487e-74
Pericycle	PACAT1G06040-2	2.28582e-76	0.333686	0.432	0.378	2.56263e-72
Pericycle	PACAT4G14710-2	1.14033e-74	0.250107	0.455	0.394	1.27843e-70
Pericycle	PACAT1G47420-2	2.78063e-74	0.273885	0.481	0.421	3.11736e-70
Pericycle	PACAT2G43770-2	4.47182e-70	0.357521	0.256	0.205	5.01335e-66
Pericycle	PACAT5G62810-1	8.7862e-70	0.355082	0.259	0.207	9.8502e-66
Pericycle	PACAT5G26710-1	1.26783e-69	0.376192	0.261	0.211	1.42136e-65
Pericycle	PACAT4G32470-2	1.24825e-68	0.256935	0.331	0.275	1.39941e-64
Pericycle	PACAT1G58080-2	3.11978e-68	0.31456	0.328	0.276	3.49759e-64
Pericycle	PACAT2G41220-1	5.68349e-68	0.485752	0.25	0.2	6.37176e-64
Pericycle	PACAT1G24360-1	1.66228e-66	0.306196	0.363	0.31	1.86358e-62
Pericycle	PACAT5G15320-1	4.66653e-66	0.305972	0.354	0.294	5.23164e-62
Pericycle	PACAT3G01520-1	7.42617e-66	0.267111	0.391	0.341	8.32548e-62
Pericycle	PACAT2G30970-1	7.55421e-65	0.373586	0.279	0.233	8.46902e-61
Pericycle	PACAT1G71730-2	1.1801e-63	0.26165	0.402	0.348	1.32301e-59
Pericycle	PACAT3G10770-2	3.84378e-63	0.294775	0.34	0.287	4.30926e-59
Pericycle	PACAT5G39660-1	1.70911e-62	0.290549	0.261	0.211	1.91608e-58
Pericycle	PACAT5G11900-1	7.45453e-59	0.268438	0.254	0.206	8.35728e-55
Pericycle	PACAT3G47836-2	5.49104e-58	0.340546	0.312	0.27	6.156e-54
Pericycle	PACAT4G38800-2	7.71001e-56	0.270274	0.376	0.334	8.64369e-52
Pericycle	PACAT3G63120-2	1.41525e-55	0.298651	0.37	0.324	1.58664e-51
Pericycle	PACAT5G56760-2	6.51832e-55	0.276944	0.324	0.272	7.30768e-51
Pericycle	PACAT3G03380-1	8.83175e-55	0.348967	0.261	0.217	9.90127e-51
Pericycle	PACAT2G38120-1	3.51563e-54	0.264915	0.39	0.338	3.94138e-50
Pericycle	PACAT5G16060-1	3.5642e-54	0.309894	0.251	0.205	3.99582e-50
Pericycle	PACAT5G42820-3	2.40692e-53	0.283306	0.316	0.27	2.6984e-49
Pericycle	PACAT3G06590-3	7.91662e-53	0.354179	0.285	0.245	8.87532e-49
Pericycle	PACAT3G60750-1	2.98595e-52	0.259024	0.535	0.498	3.34755e-48
Pericycle	PACAT2G26355-1	1.35122e-51	0.26239	0.308	0.26	1.51485e-47
Pericycle	PACAT5G54900-1	2.4487e-50	0.265833	0.298	0.251	2.74524e-46
Pericycle	PACAT2G27730-2	4.50212e-49	0.259736	0.524	0.498	5.04733e-45
Pericycle	PACAT1G58100-2	8.72613e-47	0.338527	0.252	0.213	9.78287e-43
Pericycle	PACAT1G54080-2	9.27944e-46	0.297765	0.344	0.301	1.04032e-41
Pericycle	PACAT4G17800-2	8.52918e-41	0.278213	0.285	0.249	9.56206e-37
Pericycle	PACAT2G47510-1	3.05162e-38	0.294773	0.353	0.314	3.42117e-34
Pericycle	PACAT4G35080-1	6.14035e-34	0.252101	0.356	0.322	6.88394e-30
Pericycle	PACAT3G59760-2	5.89262e-29	0.278532	0.298	0.268	6.60622e-25
Pericycle	PACAT4G26410-1	8.7472e-29	0.254613	0.361	0.332	9.80648e-25
Pericycle	PACAT1G08190-1	6.25266e-19	0.253546	0.337	0.319	7.00986e-15
Pericycle	PACAT3G26810-1	1.71997e-09	0.285005	0.281	0.273	1.92826e-05
Phloem	PACAT5G59090-2	0	2.45573	0.288	0.033	0
Phloem	PACAT2G36650-1	0	2.13731	0.321	0.049	0
Phloem	PACAT1G71692-2	0	1.8024	0.252	0.049	0
Phloem	PACAT5G65280-2	0	1.59525	0.296	0.1	0
Phloem	PACAT5G60200-1	0	1.56495	0.283	0.078	0
Phloem	PACAT3G55420-1	0	1.56317	0.335	0.103	0
Phloem	PACAT3G03270-2	0	1.4937	0.591	0.336	0
Phloem	PACAT3G16330-1	0	1.43166	0.381	0.126	0
Phloem	PACAT3G22400-1	0	1.42908	0.304	0.108	0
Phloem	PACAT5G44350-1	0	1.40306	0.281	0.079	0
Phloem	PACAT1G22230-1	0	1.36682	0.389	0.162	0
Phloem	PACAT3G12110-1	0	1.33621	0.327	0.166	0
Phloem	PACAT4G31590-2	0	1.33194	0.314	0.134	0
Phloem	PACAT2G21060-2	0	1.29767	0.581	0.317	0
Phloem	PACAT1G11185-1	0	1.25802	0.345	0.149	0
Phloem	PACAT3G49220-4	0	1.24372	0.353	0.178	0
Phloem	PACAT2G12400-3	0	1.16405	0.347	0.203	0
Phloem	PACAT5G46700-1	0	1.14797	0.45	0.217	0
Phloem	PACAT1G65960-1	0	1.14455	0.67	0.389	0
Phloem	PACAT2G26380-2	0	1.14254	0.272	0.102	0
Phloem	PACAT3G05900-2	0	1.11087	0.644	0.393	0
Phloem	PACAT5G11070-2	0	1.10969	0.391	0.24	0
Phloem	PACAT4G14380-1	0	1.06203	0.276	0.129	0
Phloem	PACAT1G80120-1	0	1.05955	0.286	0.144	0
Phloem	PACAT1G62480-1	0	0.945967	0.961	0.683	0
Phloem	PACAT5G59890-1	0	0.904599	0.736	0.566	0
Phloem	PACAT3G11930-1	0	0.884066	0.4	0.236	0
Phloem	PACAT1G69410-1	0	0.882189	0.576	0.444	0
Phloem	PACAT2G45820-2	0	0.805498	0.876	0.71	0
Phloem	PACAT2G40060-1	0	0.768422	0.686	0.563	0
Phloem	PACAT5G12140-3	0	0.752404	0.757	0.628	0
Phloem	PACAT3G05490-1	0	0.666932	0.788	0.701	0
Phloem	PACAT5G10430-2	0	0.657362	0.782	0.68	0
Phloem	PACAT1G70490-2	0	0.631134	0.777	0.69	0
Phloem	PACAT3G17390-2	0	0.628433	0.814	0.726	0
Phloem	PACAT5G60390-1	0	0.624948	0.943	0.832	0
Phloem	PACAT4G13940-1	0	0.504586	0.952	0.889	0
Phloem	PACAT1G76180-2	0	0.48847	0.981	0.94	0
Phloem	PACAT3G52930-4	0	0.461539	0.967	0.935	0
Phloem	PACAT3G16640-2	5.16255e-302	0.498525	0.811	0.735	5.78773e-298
Phloem	PACAT1G12310-2	6.82877e-294	0.748392	0.649	0.557	7.65574e-290
Phloem	PACAT1G52300-2	1.88523e-285	0.669675	0.615	0.496	2.11353e-281
Phloem	PACAT3G17210-1	3.18006e-279	0.657691	0.679	0.592	3.56516e-275
Phloem	PACAT2G21660-2	1.96045e-276	0.635692	0.618	0.485	2.19786e-272
Phloem	PACAT1G01470-2	2.11063e-267	0.611289	0.669	0.573	2.36623e-263
Phloem	PACAT5G67600-2	8.37195e-266	0.745035	0.54	0.413	9.38579e-262
Phloem	PACAT4G27720-1	5.302e-254	0.939359	0.322	0.196	5.94408e-250
Phloem	PACAT5G25890-1	1.75915e-247	0.759901	0.567	0.466	1.97218e-243
Phloem	PACAT1G65930-1	4.78553e-247	0.755384	0.572	0.473	5.36506e-243
Phloem	PACAT3G15450-1	4.79111e-246	0.698479	0.628	0.542	5.37132e-242
Phloem	PACAT3G59350-1	1.55177e-233	0.663606	0.539	0.427	1.73969e-229
Phloem	PACAT2G33310-2	1.90347e-230	0.969352	0.272	0.159	2.13398e-226
Phloem	PACAT2G31200-1	8.00179e-229	1.011	0.305	0.19	8.97081e-225
Phloem	PACAT2G30870-1	1.08409e-223	0.376722	0.893	0.893	1.21538e-219
Phloem	PACAT4G12730-2	3.9269e-221	0.673728	0.638	0.549	4.40245e-217
Phloem	PACAT5G57290-2	9.53507e-221	0.547068	0.673	0.603	1.06898e-216
Phloem	PACAT5G18380-2	3.60746e-211	0.714635	0.442	0.324	4.04432e-207
Phloem	PACAT2G41430-1	1.48319e-209	0.321547	0.934	0.945	1.6628e-205
Phloem	PACAT4G27090-2	3.29321e-208	0.502029	0.66	0.577	3.69202e-204
Phloem	PACAT1G74510-1	1.04268e-207	0.988289	0.392	0.283	1.16895e-203
Phloem	PACAT2G19760-2	1.9912e-203	0.532017	0.729	0.681	2.23233e-199
Phloem	PACAT2G40765-1	1.71668e-202	0.530889	0.713	0.676	1.92457e-198
Phloem	PACAT2G20750-1	2.95969e-201	0.988123	0.291	0.183	3.31811e-197
Phloem	PACAT3G55430-2	3.88809e-198	0.507385	0.717	0.669	4.35894e-194
Phloem	PACAT1G26630-1	4.3954e-187	0.503493	0.668	0.607	4.92768e-183
Phloem	PACAT1G15270-2	9.76523e-186	0.733927	0.501	0.413	1.09478e-181
Phloem	PACAT1G07890-1	3.27103e-176	0.360529	0.846	0.839	3.66715e-172
Phloem	PACAT1G22300-2	2.43541e-172	0.412111	0.799	0.8	2.73033e-168
Phloem	PACAT1G05340-2	1.01852e-168	0.756963	0.428	0.337	1.14186e-164
Phloem	PACAT2G29550-2	7.48699e-157	0.691476	0.498	0.412	8.39366e-153
Phloem	PACAT3G16570-1	8.34667e-156	0.745324	0.384	0.285	9.35745e-152
Phloem	PACAT5G64400-1	5.28314e-153	0.298631	0.892	0.918	5.92293e-149
Phloem	PACAT1G78380-3	2.44938e-150	0.255867	0.947	0.978	2.746e-146
Phloem	PACAT1G72880-2	8.46564e-148	0.832259	0.355	0.262	9.49082e-144
Phloem	PACAT1G61340-1	8.37591e-147	0.663691	0.367	0.272	9.39023e-143
Phloem	PACAT4G02620-2	1.39733e-146	0.512453	0.622	0.569	1.56655e-142
Phloem	PACAT4G32470-2	5.72563e-146	0.658762	0.372	0.276	6.41901e-142
Phloem	PACAT1G79340-1	5.11448e-145	0.48256	0.701	0.683	5.73384e-141
Phloem	PACAT4G11280-1	4.18386e-142	0.611156	0.393	0.294	4.69052e-138
Phloem	PACAT1G14400-3	2.21201e-141	0.431948	0.746	0.747	2.47989e-137
Phloem	PACAT4G16720-2	2.36259e-141	0.466802	0.572	0.491	2.6487e-137
Phloem	PACAT5G28060-2	1.8455e-139	0.491525	0.54	0.465	2.06899e-135
Phloem	PACAT5G20090-2	9.86246e-137	0.423607	0.701	0.684	1.10568e-132
Phloem	PACAT3G11940-2	1.69504e-135	0.492692	0.523	0.448	1.90031e-131
Phloem	PACAT4G11010-2	5.75235e-134	0.391381	0.74	0.73	6.44896e-130
Phloem	PACAT1G11545-2	2.97887e-130	0.813839	0.355	0.269	3.33961e-126
Phloem	PACAT3G13920-2	8.77821e-130	0.441641	0.697	0.682	9.84125e-126
Phloem	PACAT4G14960-2	3.27915e-129	0.434003	0.75	0.75	3.67625e-125
Phloem	PACAT5G20010-1	2.90705e-126	0.481981	0.629	0.595	3.25909e-122
Phloem	PACAT4G05050-2	1.07085e-123	0.278596	0.871	0.902	1.20053e-119
Phloem	PACAT2G32190-1	1.23449e-123	0.574693	0.466	0.392	1.38399e-119
Phloem	PACAT3G13520-1	5.15658e-123	0.545419	0.517	0.452	5.78104e-119
Phloem	PACAT3G01470-2	8.68388e-122	0.601158	0.545	0.485	9.73549e-118
Phloem	PACAT2G02760-1	6.10972e-120	0.680909	0.441	0.378	6.84961e-116
Phloem	PACAT2G27510-2	1.16061e-118	0.385344	0.742	0.747	1.30116e-114
Phloem	PACAT1G12440-2	1.7982e-117	0.575092	0.534	0.471	2.01596e-113
Phloem	PACAT2G31390-2	3.79526e-116	0.342919	0.798	0.819	4.25487e-112
Phloem	PACAT3G48140-1	2.84245e-115	0.593248	0.459	0.387	3.18667e-111
Phloem	PACAT4G24960-1	7.95293e-113	0.429461	0.622	0.588	8.91603e-109
Phloem	PACAT5G15320-1	1.05695e-112	0.727102	0.373	0.297	1.18495e-108
Phloem	PACAT5G37770-3	5.52988e-111	0.516984	0.545	0.488	6.19955e-107
Phloem	PACAT1G54410-3	1.06897e-110	0.337291	0.82	0.854	1.19842e-106
Phloem	PACAT1G79550-2	9.36043e-109	0.531375	0.498	0.438	1.0494e-104
Phloem	PACAT2G44670-1	1.44624e-105	0.394381	0.693	0.684	1.62138e-101
Phloem	PACAT5G27850-1	7.46836e-103	0.5027	0.455	0.389	8.37278e-99
Phloem	PACAT1G55210-2	3.86461e-97	0.409563	0.511	0.428	4.33262e-93
Phloem	PACAT1G64640-2	8.5958e-94	0.714094	0.29	0.216	9.63675e-90
Phloem	PACAT4G17530-2	1.47869e-89	0.382748	0.671	0.663	1.65776e-85
Phloem	PACAT5G06370-2	7.4328e-88	0.561967	0.414	0.347	8.33291e-84
Phloem	PACAT5G18800-1	7.31382e-85	0.629897	0.315	0.248	8.19953e-81
Phloem	PACAT5G11890-1	1.00879e-81	0.706481	0.263	0.197	1.13096e-77
Phloem	PACAT5G11970-2	7.02619e-81	0.473392	0.533	0.497	7.87706e-77
Phloem	PACAT3G43810-2	1.41331e-79	0.697607	0.284	0.221	1.58446e-75
Phloem	PACAT4G17170-2	1.5375e-78	0.475881	0.557	0.525	1.72369e-74
Phloem	PACAT2G44840-1	3.65412e-78	0.539114	0.351	0.283	4.09663e-74
Phloem	PACAT4G12080-1	4.14536e-76	0.61546	0.337	0.274	4.64736e-72
Phloem	PACAT2G37270-2	1.49106e-75	0.451481	0.45	0.393	1.67163e-71
Phloem	PACAT3G06590-3	2.61525e-74	0.651779	0.31	0.246	2.93195e-70
Phloem	PACAT5G47700-3	3.62224e-74	0.591312	0.258	0.197	4.06089e-70
Phloem	PACAT3G22830-1	5.17566e-74	0.491699	0.451	0.396	5.80243e-70
Phloem	PACAT3G49720-2	6.75587e-73	0.589481	0.335	0.273	7.57401e-69
Phloem	PACAT1G11360-1	3.06508e-68	0.682321	0.284	0.223	3.43626e-64
Phloem	PACAT5G03850-2	1.82175e-67	0.572317	0.324	0.269	2.04236e-63
Phloem	PACAT3G49010-3	1.00111e-65	0.403668	0.436	0.38	1.12235e-61
Phloem	PACAT3G50930-1	8.28075e-65	0.4757	0.306	0.242	9.28355e-61
Phloem	PACAT3G02910-1	1.07317e-63	0.511833	0.452	0.411	1.20313e-59
Phloem	PACAT5G01600-2	1.49151e-63	0.357779	0.613	0.608	1.67213e-59
Phloem	PACAT3G02180-1	5.1175e-63	0.564271	0.426	0.383	5.73723e-59
Phloem	PACAT3G09440-2	1.30225e-62	0.319268	0.72	0.741	1.45996e-58
Phloem	PACAT2G27080-1	2.7698e-62	0.470276	0.33	0.269	3.10523e-58
Phloem	PACAT4G31985-1	5.46391e-62	0.471638	0.424	0.379	6.12559e-58
Phloem	PACAT1G34030-2	1.16806e-56	0.466628	0.429	0.391	1.30952e-52
Phloem	PACAT1G07140-2	8.09443e-55	0.363999	0.651	0.678	9.07467e-51
Phloem	PACAT1G10140-2	1.5829e-53	0.392701	0.525	0.499	1.77458e-49
Phloem	PACAT1G54580-1	8.93568e-53	0.485478	0.39	0.349	1.00178e-48
Phloem	PACAT5G47200-1	1.27294e-52	0.448108	0.409	0.363	1.42709e-48
Phloem	PACAT3G08610-2	4.46439e-52	0.472221	0.347	0.301	5.00503e-48
Phloem	PACAT3G24170-2	5.44318e-52	0.575483	0.266	0.214	6.10235e-48
Phloem	PACAT4G20890-1	5.33774e-51	0.46721	0.571	0.575	5.98414e-47
Phloem	PACAT2G27720-1	7.63619e-51	0.4618	0.38	0.341	8.56094e-47
Phloem	PACAT3G15540-1	1.10057e-49	0.456143	0.376	0.329	1.23385e-45
Phloem	PACAT1G32920-1	1.19176e-49	0.430232	0.328	0.279	1.33608e-45
Phloem	PACAT1G67360-2	8.24805e-48	0.535373	0.437	0.408	9.24689e-44
Phloem	PACAT5G45350-2	7.90929e-47	0.559333	0.313	0.273	8.86711e-43
Phloem	PACAT4G15000-1	1.20265e-45	0.363221	0.451	0.415	1.34829e-41
Phloem	PACAT3G57450-1	4.79711e-45	0.309604	0.53	0.517	5.37804e-41
Phloem	PACAT1G22450-1	7.89562e-45	0.395616	0.558	0.562	8.85178e-41
Phloem	PACAT3G08520-1	1.01965e-44	0.477181	0.281	0.234	1.14312e-40
Phloem	PACAT2G23090-3	2.67865e-42	0.362626	0.552	0.554	3.00303e-38
Phloem	PACAT1G09780-2	4.5272e-42	0.493811	0.475	0.462	5.07544e-38
Phloem	PACAT5G03660-2	5.97775e-42	0.564306	0.27	0.225	6.70165e-38
Phloem	PACAT1G21830-2	1.35214e-40	0.451551	0.257	0.213	1.51589e-36
Phloem	PACAT3G12760-1	3.50657e-38	0.563419	0.276	0.233	3.93122e-34
Phloem	PACAT1G33240-3	1.74004e-37	0.604268	0.295	0.257	1.95076e-33
Phloem	PACAT1G77450-1	2.98918e-37	0.359864	0.466	0.444	3.35117e-33
Phloem	PACAT5G08670-2	3.51934e-37	0.306371	0.383	0.342	3.94553e-33
Phloem	PACAT5G03300-1	6.77797e-37	0.37088	0.481	0.462	7.59878e-33
Phloem	PACAT2G01600-1	1.67377e-36	0.508561	0.423	0.401	1.87646e-32
Phloem	PACAT3G05880-2	1.96805e-35	0.290176	0.455	0.425	2.20638e-31
Phloem	PACAT5G13850-1	1.12554e-34	0.432397	0.325	0.29	1.26184e-30
Phloem	PACAT5G67360-2	5.46032e-34	0.510554	0.264	0.223	6.12157e-30
Phloem	PACAT1G50670-2	1.17802e-33	0.402012	0.497	0.497	1.32067e-29
Phloem	PACAT4G00430-1	1.4002e-33	0.319941	0.545	0.533	1.56977e-29
Phloem	PACAT1G53850-2	7.63075e-33	0.548778	0.352	0.328	8.55484e-29
Phloem	PACAT5G17910-1	8.70872e-32	0.592417	0.317	0.286	9.76335e-28
Phloem	PACAT4G35040-1	8.83601e-32	0.536911	0.299	0.266	9.90605e-28
Phloem	PACAT1G47260-3	2.61755e-31	0.418297	0.46	0.451	2.93454e-27
Phloem	PACAT1G62840-1	8.7352e-31	0.415748	0.261	0.22	9.79303e-27
Phloem	PACAT1G62570-1	2.38574e-30	0.338082	0.508	0.499	2.67466e-26
Phloem	PACAT5G53570-2	7.59007e-30	0.513861	0.256	0.22	8.50922e-26
Phloem	PACAT3G49780-1	8.19451e-30	0.275199	0.448	0.425	9.18686e-26
Phloem	PACAT5G63790-3	1.15288e-28	0.280947	0.564	0.579	1.2925e-24
Phloem	PACAT5G10860-2	1.82124e-28	0.360157	0.532	0.55	2.04179e-24
Phloem	PACAT1G06040-2	2.61084e-28	0.425676	0.405	0.385	2.92702e-24
Phloem	PACAT1G72416-2	9.60668e-28	0.423874	0.26	0.226	1.077e-23
Phloem	PACAT3G16180-2	2.23626e-27	0.45295	0.253	0.215	2.50707e-23
Phloem	PACAT4G29390-2	6.28958e-27	0.364013	0.379	0.354	7.05125e-23
Phloem	PACAT1G67350-2	9.86645e-27	0.317746	0.506	0.512	1.10613e-22
Phloem	PACAT2G32580-1	1.25504e-26	0.50379	0.303	0.274	1.40702e-22
Phloem	PACAT5G19780-1	3.50661e-26	0.409266	0.394	0.373	3.93126e-22
Phloem	PACAT2G38120-1	1.07813e-25	0.389691	0.376	0.343	1.20869e-21
Phloem	PACAT1G72430-2	7.43652e-25	0.373801	0.257	0.22	8.33708e-21
Phloem	PACAT5G13190-3	1.6262e-24	0.36319	0.461	0.47	1.82314e-20
Phloem	PACAT4G05010-1	3.60222e-23	0.323418	0.465	0.466	4.03845e-19
Phloem	PACAT5G07110-1	6.71201e-23	0.431685	0.401	0.384	7.52483e-19
Phloem	PACAT2G37190-3	9.46579e-23	0.316895	0.362	0.336	1.06121e-18
Phloem	PACAT5G36230-1	1.2394e-21	0.354951	0.459	0.462	1.38949e-17
Phloem	PACAT4G14900-2	2.54416e-21	0.488354	0.285	0.257	2.85226e-17
Phloem	PACAT4G36800-2	5.58526e-21	0.27778	0.575	0.603	6.26164e-17
Phloem	PACAT1G47420-2	7.75367e-21	0.398709	0.429	0.431	8.69264e-17
Phloem	PACAT5G34850-2	1.23075e-20	0.444489	0.367	0.353	1.37979e-16
Phloem	PACAT3G10920-1	2.35509e-20	0.303729	0.448	0.442	2.64029e-16
Phloem	PACAT1G77330-2	2.99449e-20	0.312659	0.575	0.584	3.35713e-16
Phloem	PACAT3G02090-1	6.62353e-19	0.270561	0.658	0.712	7.42564e-15
Phloem	PACAT2G47070-1	1.1733e-18	0.444826	0.372	0.358	1.31538e-14
Phloem	PACAT3G22110-2	1.83616e-18	0.369395	0.516	0.54	2.05852e-14
Phloem	PACAT5G13180-1	3.42915e-18	0.277316	0.551	0.57	3.84442e-14
Phloem	PACAT3G53430-2	4.33667e-18	0.288818	0.451	0.445	4.86184e-14
Phloem	PACAT5G16470-1	8.08654e-18	0.350413	0.56	0.602	9.06582e-14
Phloem	PACAT4G35310-1	1.91763e-17	0.433925	0.365	0.354	2.14985e-13
Phloem	PACAT1G07940-2	2.42472e-17	0.308577	0.441	0.439	2.71835e-13
Phloem	PACAT5G05010-1	7.21686e-17	0.379757	0.503	0.529	8.09082e-13
Phloem	PACAT2G47950-1	7.96606e-17	0.402644	0.284	0.265	8.93075e-13
Phloem	PACAT3G15410-1	1.7458e-16	0.502504	0.257	0.236	1.95722e-12
Phloem	PACAT1G08200-3	4.13256e-16	0.305516	0.428	0.431	4.63302e-12
Phloem	PACAT2G33370-2	7.56928e-16	0.365292	0.308	0.289	8.48592e-12
Phloem	PACAT1G69295-2	2.38029e-15	0.490599	0.288	0.271	2.66854e-11
Phloem	PACAT5G01350-2	4.96045e-15	0.264399	0.376	0.365	5.56117e-11
Phloem	PACAT4G26970-1	6.84184e-15	0.348742	0.334	0.32	7.67039e-11
Phloem	PACAT2G17420-2	8.05671e-15	0.265704	0.483	0.496	9.03238e-11
Phloem	PACAT3G12390-1	8.7832e-15	0.321819	0.361	0.348	9.84684e-11
Phloem	PACAT2G31670-2	1.28748e-14	0.40453	0.294	0.28	1.44339e-10
Phloem	PACAT5G20900-1	4.41719e-14	0.317169	0.518	0.551	4.95212e-10
Phloem	PACAT4G27652-1	1.04262e-13	0.27899	0.339	0.325	1.16889e-09
Phloem	PACAT2G19750-1	1.40534e-13	0.336668	0.29	0.271	1.57553e-09
Phloem	PACAT2G30980-2	1.49237e-13	0.407028	0.314	0.3	1.67309e-09
Phloem	PACAT4G34710-2	1.63899e-13	0.299948	0.448	0.46	1.83747e-09
Phloem	PACAT1G51980-1	4.28359e-13	0.411128	0.338	0.331	4.80233e-09
Phloem	PACAT3G17100-1	7.03538e-13	0.3061	0.533	0.569	7.88737e-09
Phloem	PACAT1G32460-1	8.71685e-13	0.27063	0.514	0.538	9.77246e-09
Phloem	PACAT1G59900-1	9.18355e-13	0.369566	0.275	0.258	1.02957e-08
Phloem	PACAT3G57410-1	1.05004e-12	0.4066	0.412	0.419	1.1772e-08
Phloem	PACAT5G02610-1	1.34013e-12	0.369362	0.267	0.251	1.50242e-08
Phloem	PACAT4G16695-1	2.55212e-12	0.498574	0.287	0.28	2.86118e-08
Phloem	PACAT1G50600-2	5.79738e-12	0.34042	0.357	0.352	6.49944e-08
Phloem	PACAT3G57010-2	6.56826e-12	0.275799	0.415	0.407	7.36367e-08
Phloem	PACAT3G63120-2	1.4042e-11	0.408527	0.337	0.33	1.57425e-07
Phloem	PACAT2G18160-2	1.89868e-11	0.324084	0.515	0.548	2.12861e-07
Phloem	PACAT2G15970-1	1.14437e-10	0.253124	0.577	0.608	1.28295e-06
Phloem	PACAT1G29150-1	1.77297e-10	0.346614	0.511	0.548	1.98768e-06
Phloem	PACAT1G32700-1	6.51322e-10	0.264164	0.347	0.336	7.30197e-06
Phloem	PACAT4G17800-2	9.26751e-10	0.324856	0.268	0.254	1.03898e-05
Phloem	PACAT5G48020-2	4.10206e-09	0.442956	0.279	0.271	4.59881e-05
Phloem	PACAT5G54380-2	4.17441e-09	0.380666	0.25	0.236	4.67993e-05
Phloem	PACAT3G25140-1	6.06446e-09	0.396606	0.251	0.237	6.79887e-05
Phloem	PACAT5G49540-2	6.94065e-09	0.413842	0.28	0.273	7.78116e-05
Phloem	PACAT5G42190-3	1.33203e-08	0.339727	0.43	0.447	0.000149334
Phloem	PACAT1G50630-2	1.65295e-08	0.308229	0.467	0.486	0.000185313
Phloem	PACAT3G58500-2	7.53187e-08	0.327319	0.455	0.49	0.000844398
Phloem	PACAT2G37250-1	1.58566e-07	0.372596	0.282	0.279	0.00177769
Phloem	PACAT1G77440-1	2.94844e-07	0.372126	0.389	0.404	0.0033055
Phloem	PACAT5G43880-2	3.18884e-07	0.309458	0.265	0.251	0.00357501
Phloem	PACAT3G08710-1	2.38465e-06	0.30033	0.277	0.274	0.0267344
Phloem	PACAT5G62880-2	3.20778e-06	0.325118	0.261	0.252	0.0359624
Phloem	PACAT2G04900-1	5.08196e-06	0.251497	0.52	0.566	0.0569739
Phloem	PACAT5G43940-1	8.90854e-06	0.258346	0.528	0.574	0.0998736
Phloem	PACAT4G26410-1	1.88084e-05	0.253312	0.293	0.34	0.210861
Phloem	PACAT1G72750-1	2.3301e-05	0.343207	0.391	0.414	0.261227
Phloem	PACAT4G31180-1	2.44999e-05	0.336122	0.286	0.285	0.274668
Phloem	PACAT5G65310-3	2.77714e-05	0.348491	0.261	0.257	0.311345
Phloem	PACAT4G13340-1	3.10695e-05	0.332348	0.344	0.349	0.34832
Phloem	PACAT2G47510-1	8.49156e-05	0.367225	0.311	0.321	0.951988
Phloem	PACAT2G27730-2	0.00018617	0.253687	0.425	0.509	1
Phloem	PACAT5G36290-1	0.000306877	0.267837	0.502	0.547	1
Phloem	PACAT5G58070-2	0.000524167	0.277514	0.393	0.412	1
Phloem	PACAT2G30110-2	0.00129463	0.283288	0.491	0.542	1
Phloem	PACAT2G19880-1	0.00146865	0.322006	0.25	0.251	1
Phloem	PACAT2G46280-3	0.00270596	0.283425	0.314	0.324	1
Phloem	PACAT3G57785-2	0.00349464	0.342331	0.34	0.358	1
Phloem	PACAT4G24400-1	0.00498725	0.279706	0.284	0.291	1
Phloem	PACAT1G04170-1	0.00509392	0.332361	0.299	0.308	1
Phloem	PACAT5G46860-2	0.00555298	0.341146	0.323	0.336	1
Phloem	PACAT1G57860-2	0.00649344	0.264353	0.29	0.294	1
Phloem	PACAT1G56220-1	0.00742695	0.273411	0.263	0.296	1
Cortex	PACAT1G12845-2	0	2.06654	0.308	0.037	0
Cortex	PACAT1G17300-1	0	1.99916	0.453	0.087	0
Cortex	PACAT5G10770-2	0	1.83765	0.289	0.054	0
Cortex	PACAT3G55120-2	0	1.7352	0.414	0.106	0
Cortex	PACAT4G22460-2	0	1.69793	0.428	0.131	0
Cortex	PACAT3G26590-2	0	1.62644	0.262	0.051	0
Cortex	PACAT2G25160-1	0	1.62269	0.377	0.109	0
Cortex	PACAT5G15180-1	0	1.61952	0.326	0.101	0
Cortex	PACAT1G29025-2	0	1.57521	0.473	0.172	0
Cortex	PACAT4G25830-1	0	1.52957	0.321	0.09	0
Cortex	PACAT4G29700-2	0	1.46368	0.286	0.085	0
Cortex	PACAT5G42590-2	0	1.43833	0.552	0.219	0
Cortex	PACAT2G38170-1	0	1.39165	0.311	0.092	0
Cortex	PACAT4G04830-1	0	1.34989	0.42	0.162	0
Cortex	PACAT5G63800-1	0	1.34912	0.319	0.114	0
Cortex	PACAT2G34070-2	0	1.3437	0.386	0.166	0
Cortex	PACAT4G23400-1	0	1.33527	0.582	0.264	0
Cortex	PACAT2G37970-1	0	1.31117	0.543	0.254	0
Cortex	PACAT5G48000-3	0	1.23094	0.329	0.131	0
Cortex	PACAT5G40450-2	0	1.21522	0.573	0.275	0
Cortex	PACAT2G02780-2	0	1.21146	0.304	0.114	0
Cortex	PACAT3G44300-1	0	1.19843	0.467	0.221	0
Cortex	PACAT1G76090-2	0	1.19487	0.611	0.34	0
Cortex	PACAT3G01190-2	0	1.17689	0.553	0.273	0
Cortex	PACAT5G42100-2	0	1.16986	0.295	0.109	0
Cortex	PACAT5G04120-1	0	1.15889	0.539	0.272	0
Cortex	PACAT3G51240-1	0	1.13922	0.402	0.2	0
Cortex	PACAT4G04840-1	0	1.13432	0.423	0.198	0
Cortex	PACAT3G47960-2	0	1.10455	0.608	0.332	0
Cortex	PACAT2G46930-1	0	1.07116	0.337	0.16	0
Cortex	PACAT1G62660-1	0	1.04646	0.523	0.298	0
Cortex	PACAT5G63450-3	0	1.04559	0.43	0.247	0
Cortex	PACAT4G12510-3	0	1.00619	0.671	0.393	0
Cortex	PACAT5G13930-1	0	1.00425	0.855	0.505	0
Cortex	PACAT5G42785-2	0	0.987515	0.269	0.132	0
Cortex	PACAT1G53730-1	0	0.979841	0.346	0.184	0
Cortex	PACAT3G57520-1	0	0.9777	0.506	0.28	0
Cortex	PACAT5G47450-3	0	0.974345	0.493	0.317	0
Cortex	PACAT5G47990-1	0	0.971303	0.653	0.394	0
Cortex	PACAT5G17050-2	0	0.965255	0.281	0.147	0
Cortex	PACAT3G05165-2	0	0.950192	0.492	0.295	0
Cortex	PACAT3G16850-1	0	0.937486	0.558	0.337	0
Cortex	PACAT3G01930-2	0	0.935018	0.277	0.126	0
Cortex	PACAT4G30060-2	0	0.933415	0.331	0.186	0
Cortex	PACAT1G20840-3	0	0.874662	0.422	0.271	0
Cortex	PACAT5G14360-1	0	0.85877	0.478	0.308	0
Cortex	PACAT5G67360-2	0	0.84941	0.362	0.209	0
Cortex	PACAT5G54380-2	0	0.849182	0.367	0.22	0
Cortex	PACAT4G00430-1	0	0.829496	0.748	0.505	0
Cortex	PACAT2G27000-2	0	0.813686	0.405	0.257	0
Cortex	PACAT1G37130-1	0	0.813225	0.591	0.384	0
Cortex	PACAT3G12610-2	0	0.804634	0.525	0.357	0
Cortex	PACAT3G45600-2	0	0.804487	0.412	0.243	0
Cortex	PACAT3G14840-2	0	0.798388	0.341	0.214	0
Cortex	PACAT3G04910-1	0	0.75962	0.405	0.273	0
Cortex	PACAT3G11900-1	0	0.757723	0.445	0.305	0
Cortex	PACAT5G19340-2	0	0.752268	0.464	0.31	0
Cortex	PACAT4G12730-2	0	0.751449	0.76	0.529	0
Cortex	PACAT1G17745-1	0	0.738448	0.673	0.485	0
Cortex	PACAT3G16180-2	0	0.735362	0.335	0.203	0
Cortex	PACAT4G13340-1	0	0.700052	0.491	0.33	0
Cortex	PACAT1G62790-1	0	0.668785	0.588	0.446	0
Cortex	PACAT3G13790-2	0	0.666879	0.723	0.503	0
Cortex	PACAT1G72160-2	0	0.666387	0.484	0.335	0
Cortex	PACAT4G24220-1	0	0.654316	0.8	0.632	0
Cortex	PACAT4G32410-2	0	0.647696	0.784	0.629	0
Cortex	PACAT3G28740-3	0	0.626459	0.569	0.424	0
Cortex	PACAT1G78570-1	0	0.620196	0.773	0.639	0
Cortex	PACAT4G35100-1	0	0.606127	0.741	0.601	0
Cortex	PACAT1G47128-2	0	0.59801	0.798	0.646	0
Cortex	PACAT3G05900-2	0	0.596782	0.572	0.392	0
Cortex	PACAT3G09940-2	0	0.579306	0.762	0.609	0
Cortex	PACAT5G10430-2	0	0.533387	0.804	0.673	0
Cortex	PACAT4G21850-2	0	0.503214	0.877	0.765	0
Cortex	PACAT2G40890-4	0	0.493634	0.59	0.424	0
Cortex	PACAT1G62480-1	0	0.441632	0.815	0.69	0
Cortex	PACAT4G24110-3	1.29965e-307	0.693211	0.25	0.136	1.45704e-303
Cortex	PACAT2G25530-1	3.65853e-306	0.808455	0.254	0.141	4.10158e-302
Cortex	PACAT1G11545-2	1.38248e-294	0.756057	0.388	0.261	1.5499e-290
Cortex	PACAT2G34660-1	2.65203e-278	0.681471	0.449	0.326	2.97319e-274
Cortex	PACAT4G13510-1	1.22528e-273	0.453223	0.661	0.534	1.37366e-269
Cortex	PACAT1G49500-3	8.75755e-273	0.852626	0.256	0.151	9.81809e-269
Cortex	PACAT1G30130-1	3.88465e-269	0.597979	0.541	0.43	4.35508e-265
Cortex	PACAT3G30390-2	4.37062e-269	0.476091	0.668	0.563	4.8999e-265
Cortex	PACAT1G17190-1	5.90146e-265	0.367384	0.889	0.832	6.61612e-261
Cortex	PACAT2G33570-1	3.53397e-255	0.703484	0.252	0.146	3.96193e-251
Cortex	PACAT1G64640-2	1.14408e-251	0.771981	0.321	0.209	1.28263e-247
Cortex	PACAT1G62800-1	6.41523e-249	0.735133	0.268	0.163	7.19212e-245
Cortex	PACAT3G17390-2	9.83338e-243	0.399609	0.799	0.725	1.10242e-238
Cortex	PACAT5G55480-1	1.59988e-230	0.56142	0.474	0.361	1.79363e-226
Cortex	PACAT4G13940-1	3.30776e-227	0.321931	0.929	0.89	3.70833e-223
Cortex	PACAT3G05490-1	1.08176e-226	0.372807	0.774	0.699	1.21276e-222
Cortex	PACAT3G49220-4	4.2461e-222	0.587171	0.286	0.18	4.7603e-218
Cortex	PACAT5G20700-2	1.46715e-221	0.470565	0.586	0.478	1.64482e-217
Cortex	PACAT5G45510-1	1.20466e-219	0.572251	0.472	0.358	1.35055e-215
Cortex	PACAT4G13180-2	1.16357e-217	0.369125	0.783	0.71	1.30448e-213
Cortex	PACAT5G02230-1	5.88344e-217	0.452405	0.66	0.566	6.59593e-213
Cortex	PACAT3G63470-1	2.79727e-215	0.703207	0.285	0.185	3.13602e-211
Cortex	PACAT3G21680-2	3.59859e-215	0.633833	0.394	0.287	4.03438e-211
Cortex	PACAT5G65310-3	9.26227e-208	0.593594	0.353	0.245	1.03839e-203
Cortex	PACAT3G14260-2	2.26018e-206	0.644166	0.258	0.162	2.53389e-202
Cortex	PACAT2G36880-4	6.0972e-205	0.365269	0.794	0.733	6.83558e-201
Cortex	PACAT1G55850-1	5.98016e-204	0.650324	0.359	0.256	6.70436e-200
Cortex	PACAT3G58710-1	1.3384e-203	0.549954	0.471	0.366	1.50048e-199
Cortex	PACAT3G55720-1	3.21436e-202	0.535948	0.374	0.262	3.60362e-198
Cortex	PACAT2G30870-1	7.64871e-202	0.30043	0.92	0.889	8.57497e-198
Cortex	PACAT3G49780-1	3.54126e-201	0.532869	0.513	0.415	3.9701e-197
Cortex	PACAT3G57010-2	5.90761e-201	0.488138	0.506	0.395	6.62302e-197
Cortex	PACAT5G13330-1	1.40084e-199	0.694135	0.276	0.182	1.57048e-195
Cortex	PACAT1G04040-2	2.90678e-189	0.648565	0.382	0.285	3.25879e-185
Cortex	PACAT1G23040-1	1.06826e-183	0.46312	0.431	0.318	1.19763e-179
Cortex	PACAT4G03190-3	6.83547e-183	0.638776	0.377	0.278	7.66325e-179
Cortex	PACAT2G01830-2	2.61722e-181	0.622271	0.332	0.236	2.93417e-177
Cortex	PACAT2G22470-2	9.34777e-181	0.286693	0.931	0.908	1.04798e-176
Cortex	PACAT4G26940-2	4.78001e-174	0.584999	0.405	0.312	5.35886e-170
Cortex	PACAT5G16590-1	1.08412e-172	0.641595	0.276	0.187	1.21541e-168
Cortex	PACAT4G34230-2	1.34115e-172	0.549004	0.28	0.183	1.50356e-168
Cortex	PACAT3G53260-2	1.8421e-170	0.481818	0.404	0.299	2.06518e-166
Cortex	PACAT1G01630-1	5.65446e-169	0.555058	0.43	0.335	6.33922e-165
Cortex	PACAT1G08510-2	3.18061e-165	0.570713	0.394	0.302	3.56578e-161
Cortex	PACAT1G30690-1	4.87894e-165	0.582033	0.402	0.31	5.46978e-161
Cortex	PACAT4G21830-2	9.35037e-163	0.367287	0.711	0.642	1.04827e-158
Cortex	PACAT1G65960-1	3.86905e-162	0.405287	0.505	0.399	4.33759e-158
Cortex	PACAT5G16730-1	1.60624e-158	0.556057	0.373	0.279	1.80075e-154
Cortex	PACAT3G61890-3	2.33511e-158	0.48903	0.29	0.197	2.61789e-154
Cortex	PACAT2G15970-1	1.96994e-155	0.410027	0.662	0.598	2.2085e-151
Cortex	PACAT3G59940-1	1.25458e-152	0.602354	0.298	0.212	1.40651e-148
Cortex	PACAT3G16800-1	9.58719e-150	0.585747	0.267	0.182	1.07482e-145
Cortex	PACAT1G15400-2	5.39562e-149	0.355332	0.684	0.623	6.04903e-145
Cortex	PACAT2G02960-2	1.08227e-147	0.469515	0.534	0.458	1.21333e-143
Cortex	PACAT3G01520-1	4.54384e-145	0.520657	0.426	0.339	5.0941e-141
Cortex	PACAT1G70780-2	2.89126e-143	0.29791	0.832	0.807	3.24139e-139
Cortex	PACAT5G48900-1	2.93601e-139	0.486802	0.326	0.235	3.29156e-135
Cortex	PACAT1G51680-1	1.38413e-138	0.500736	0.318	0.232	1.55175e-134
Cortex	PACAT2G35120-2	4.4562e-136	0.396899	0.59	0.521	4.99585e-132
Cortex	PACAT2G32580-1	6.95938e-134	0.498442	0.351	0.266	7.80216e-130
Cortex	PACAT2G47000-1	3.42612e-131	0.394473	0.568	0.489	3.84102e-127
Cortex	PACAT3G51160-3	7.20492e-131	0.416048	0.583	0.518	8.07743e-127
Cortex	PACAT5G25890-1	1.35275e-130	0.3792	0.544	0.465	1.51657e-126
Cortex	PACAT1G22610-1	1.31116e-129	0.453526	0.364	0.277	1.46994e-125
Cortex	PACAT3G28200-1	1.86395e-129	0.525572	0.428	0.351	2.08967e-125
Cortex	PACAT4G26690-3	1.63685e-127	0.491241	0.414	0.336	1.83507e-123
Cortex	PACAT1G79270-1	2.10207e-125	0.499013	0.414	0.336	2.35663e-121
Cortex	PACAT4G14960-2	4.16915e-125	0.302666	0.78	0.746	4.67403e-121
Cortex	PACAT1G77330-2	4.41206e-124	0.35428	0.646	0.575	4.94636e-120
Cortex	PACAT2G23980-2	1.16027e-116	0.510116	0.306	0.23	1.30078e-112
Cortex	PACAT4G38250-1	3.69189e-115	0.478781	0.409	0.334	4.13897e-111
Cortex	PACAT5G66420-2	3.00786e-110	0.51013	0.258	0.187	3.37211e-106
Cortex	PACAT2G19880-1	4.71521e-110	0.496904	0.317	0.242	5.28622e-106
Cortex	PACAT3G02750-4	5.85739e-108	0.509354	0.321	0.248	6.56673e-104
Cortex	PACAT3G12120-2	1.34046e-106	0.325773	0.716	0.679	1.50279e-102
Cortex	PACAT5G27380-2	2.89074e-106	0.447121	0.368	0.292	3.24081e-102
Cortex	PACAT2G46800-1	2.97146e-105	0.414808	0.543	0.49	3.33131e-101
Cortex	PACAT1G43160-1	3.92124e-104	0.340521	0.66	0.616	4.3961e-100
Cortex	PACAT1G31070-2	3.28132e-102	0.385248	0.253	0.18	3.67868e-98
Cortex	PACAT1G53840-1	9.56019e-99	0.386877	0.535	0.476	1.07179e-94
Cortex	PACAT3G16570-1	1.06884e-98	0.382658	0.361	0.284	1.19828e-94
Cortex	PACAT1G76640-5	1.6502e-98	0.405365	0.573	0.518	1.85004e-94
Cortex	PACAT4G08810-2	1.06097e-97	0.496031	0.25	0.183	1.18946e-93
Cortex	PACAT2G43340-1	2.01571e-97	0.409874	0.515	0.458	2.25981e-93
Cortex	PACAT4G30190-2	3.64566e-95	0.439011	0.487	0.433	4.08715e-91
Cortex	PACAT1G62370-1	1.25753e-91	0.522981	0.262	0.198	1.40982e-87
Cortex	PACAT2G34470-2	2.74792e-91	0.543383	0.294	0.233	3.08069e-87
Cortex	PACAT5G26740-1	2.58565e-90	0.419543	0.435	0.372	2.89877e-86
Cortex	PACAT1G33240-3	1.70745e-87	0.442562	0.32	0.252	1.91422e-83
Cortex	PACAT3G24160-1	5.68842e-84	0.430089	0.409	0.348	6.37729e-80
Cortex	PACAT2G25800-2	2.40785e-79	0.466002	0.26	0.199	2.69944e-75
Cortex	PACAT1G54000-3	3.55513e-79	0.399069	0.313	0.244	3.98566e-75
Cortex	PACAT1G65840-1	5.91257e-77	0.467998	0.345	0.286	6.62859e-73
Cortex	PACAT5G47540-3	1.59752e-74	0.414694	0.286	0.226	1.79098e-70
Cortex	PACAT1G54320-2	1.22547e-72	0.374123	0.467	0.417	1.37387e-68
Cortex	PACAT2G25520-1	2.93637e-67	0.320229	0.577	0.541	3.29197e-63
Cortex	PACAT1G69295-2	1.47402e-65	0.364482	0.327	0.265	1.65252e-61
Cortex	PACAT4G10380-2	4.07129e-65	0.288659	0.376	0.309	4.56432e-61
Cortex	PACAT4G27410-2	1.88687e-62	0.375815	0.426	0.376	2.11537e-58
Cortex	PACAT5G08530-2	1.41577e-61	0.279298	0.672	0.657	1.58722e-57
Cortex	PACAT3G02230-1	2.15812e-60	0.402598	0.483	0.443	2.41947e-56
Cortex	PACAT2G17420-2	7.26521e-60	0.326397	0.526	0.491	8.14503e-56
Cortex	PACAT3G12360-1	1.93849e-58	0.351807	0.277	0.221	2.17324e-54
Cortex	PACAT5G41670-2	5.82631e-58	0.31929	0.43	0.38	6.53188e-54
Cortex	PACAT3G17210-1	7.28004e-58	0.261185	0.623	0.596	8.16165e-54
Cortex	PACAT2G29440-3	5.19935e-57	0.251837	0.757	0.755	5.82899e-53
Cortex	PACAT5G19010-3	7.71962e-57	0.423138	0.284	0.233	8.65447e-53
Cortex	PACAT3G48520-2	3.0054e-56	0.49066	0.308	0.264	3.36935e-52
Cortex	PACAT1G08200-3	2.28506e-55	0.375158	0.464	0.427	2.56178e-51
Cortex	PACAT1G53580-2	2.33864e-55	0.315724	0.512	0.472	2.62184e-51
Cortex	PACAT1G75220-2	2.20228e-53	0.433651	0.307	0.263	2.46898e-49
Cortex	PACAT1G11310-2	8.01379e-53	0.390551	0.263	0.214	8.98426e-49
Cortex	PACAT1G47740-1	7.46107e-52	0.365341	0.401	0.357	8.36461e-48
Cortex	PACAT1G58080-2	7.99724e-48	0.346309	0.326	0.279	8.96571e-44
Cortex	PACAT3G29035-1	1.57702e-47	0.28928	0.345	0.289	1.76799e-43
Cortex	PACAT5G52240-1	7.4818e-47	0.350608	0.491	0.463	8.38784e-43
Cortex	PACAT1G23440-3	7.54543e-47	0.255257	0.643	0.628	8.45918e-43
Cortex	PACAT3G17240-1	2.07541e-46	0.250946	0.63	0.618	2.32675e-42
Cortex	PACAT2G27820-1	2.17455e-45	0.379302	0.376	0.337	2.43789e-41
Cortex	PACAT3G19010-2	9.42893e-45	0.257933	0.459	0.407	1.05708e-40
Cortex	PACAT1G08190-1	1.15196e-43	0.321819	0.359	0.317	1.29146e-39
Cortex	PACAT5G07870-1	2.33139e-42	0.293342	0.509	0.475	2.61372e-38
Cortex	PACAT4G32150-2	5.04317e-42	0.348459	0.386	0.344	5.6539e-38
Cortex	PACAT3G09300-1	3.7414e-40	0.438765	0.259	0.222	4.19448e-36
Cortex	PACAT3G60750-1	3.95901e-40	0.300506	0.524	0.501	4.43844e-36
Cortex	PACAT3G55880-2	1.20468e-39	0.322585	0.252	0.209	1.35057e-35
Cortex	PACAT5G09980-1	2.41703e-39	0.265597	0.466	0.426	2.70974e-35
Cortex	PACAT4G19230-1	7.21731e-39	0.293123	0.361	0.315	8.09133e-35
Cortex	PACAT1G65930-1	9.31118e-38	0.308016	0.501	0.478	1.04388e-33
Cortex	PACAT4G20150-2	2.56293e-37	0.327216	0.51	0.489	2.8733e-33
Cortex	PACAT1G72500-2	4.06249e-36	0.328664	0.417	0.385	4.55445e-32
Cortex	PACAT1G67360-2	1.05045e-35	0.26121	0.442	0.406	1.17766e-31
Cortex	PACAT4G25390-1	2.11593e-34	0.288553	0.298	0.257	2.37217e-30
Cortex	PACAT2G17450-2	2.90178e-34	0.263119	0.591	0.584	3.25318e-30
Cortex	PACAT3G07720-1	1.35179e-33	0.292922	0.423	0.39	1.51549e-29
Cortex	PACAT5G15530-1	1.51239e-29	0.340258	0.326	0.296	1.69554e-25
Cortex	PACAT3G63120-2	1.19717e-28	0.280475	0.361	0.327	1.34214e-24
Cortex	PACAT1G19440-1	2.61552e-28	0.264781	0.293	0.257	2.93226e-24
Cortex	PACAT2G21120-2	5.84779e-28	0.27671	0.363	0.33	6.55596e-24
Cortex	PACAT3G47340-1	4.70677e-27	0.32949	0.298	0.262	5.27676e-23
Cortex	PACAT1G16170-2	8.46723e-27	0.313008	0.344	0.314	9.49261e-23
Cortex	PACAT4G17870-1	8.23999e-26	0.312442	0.393	0.367	9.23785e-22
Cortex	PACAT3G61580-1	3.79398e-25	0.286443	0.433	0.413	4.25343e-21
Cortex	PACAT1G30200-1	1.63723e-24	0.275415	0.262	0.23	1.83549e-20
Cortex	PACAT4G33360-2	2.05186e-24	0.282588	0.505	0.495	2.30034e-20
Cortex	PACAT2G31090-1	2.38113e-24	0.317188	0.362	0.336	2.66949e-20
Cortex	PACAT1G78100-1	6.26984e-24	0.279636	0.419	0.397	7.02912e-20
Cortex	PACAT3G49720-2	3.21679e-23	0.262019	0.307	0.274	3.60635e-19
Cortex	PACAT5G34850-2	5.21106e-21	0.291248	0.374	0.352	5.84212e-17
Cortex	PACAT5G47730-2	3.0274e-19	0.279522	0.264	0.237	3.39402e-15
Cortex	PACAT1G15350-2	2.7144e-18	0.255941	0.436	0.421	3.04311e-14
Cortex	PACAT5G19780-1	6.67249e-18	0.31567	0.386	0.373	7.48053e-14
Cortex	PACAT4G32940-2	1.19804e-16	0.25039	0.396	0.383	1.34313e-12
Cortex	PACAT3G51840-2	3.62786e-15	0.289541	0.297	0.279	4.0672e-11
Cortex	PACAT3G13520-1	1.17676e-14	0.282502	0.463	0.456	1.31927e-10
Cortex	PACAT1G79550-2	3.60395e-13	0.28454	0.449	0.442	4.04039e-09
Cortex	PACAT4G32470-2	2.97618e-11	0.323892	0.294	0.282	3.3366e-07
Cortex	PACAT5G14790-1	1.06485e-10	0.271636	0.29	0.276	1.1938e-06
Lateral Root Cap	PACAT1G06080-2	0	2.91388	0.309	0.022	0
Lateral Root Cap	PACAT3G04330-1	0	2.76642	0.495	0.056	0
Lateral Root Cap	PACAT2G35770-2	0	2.74477	0.501	0.051	0
Lateral Root Cap	PACAT1G03070-1	0	2.71098	0.457	0.066	0
Lateral Root Cap	PACAT1G26820-2	0	2.60003	0.351	0.045	0
Lateral Root Cap	PACAT1G06090-1	0	2.57374	0.525	0.078	0
Lateral Root Cap	PACAT5G16230-1	0	2.49969	0.638	0.133	0
Lateral Root Cap	PACAT4G27400-1	0	2.44801	0.554	0.077	0
Lateral Root Cap	PACAT1G51470-1	0	2.44374	0.402	0.077	0
Lateral Root Cap	PACAT4G04460-1	0	2.36354	0.279	0.03	0
Lateral Root Cap	PACAT2G39350-3	0	2.3236	0.695	0.155	0
Lateral Root Cap	PACAT3G61930-1	0	2.31892	0.44	0.069	0
Lateral Root Cap	PACAT1G06330-2	0	2.20094	0.295	0.038	0
Lateral Root Cap	PACAT3G10720-2	0	2.15452	0.682	0.188	0
Lateral Root Cap	PACAT1G30700-1	0	2.1367	0.607	0.191	0
Lateral Root Cap	PACAT3G16440-1	0	2.13205	0.611	0.142	0
Lateral Root Cap	PACAT1G15385-2	0	2.01973	0.282	0.065	0
Lateral Root Cap	PACAT1G47510-3	0	1.9697	0.476	0.132	0
Lateral Root Cap	PACAT5G67140-2	0	1.90472	0.282	0.073	0
Lateral Root Cap	PACAT1G74010-2	0	1.90278	0.321	0.076	0
Lateral Root Cap	PACAT1G12740-2	0	1.87987	0.722	0.242	0
Lateral Root Cap	PACAT5G61010-1	0	1.84018	0.323	0.08	0
Lateral Root Cap	PACAT3G04720-2	0	1.7919	0.597	0.242	0
Lateral Root Cap	PACAT1G10810-1	0	1.7621	0.307	0.087	0
Lateral Root Cap	PACAT5G64230-1	0	1.70922	0.535	0.243	0
Lateral Root Cap	PACAT2G04160-2	0	1.692	0.682	0.26	0
Lateral Root Cap	PACAT5G47050-1	0	1.68122	0.381	0.15	0
Lateral Root Cap	PACAT2G46740-2	0	1.68063	0.389	0.171	0
Lateral Root Cap	PACAT5G57510-2	0	1.67727	0.476	0.193	0
Lateral Root Cap	PACAT2G27430-2	0	1.60889	0.325	0.11	0
Lateral Root Cap	PACAT2G39200-2	0	1.60562	0.27	0.09	0
Lateral Root Cap	PACAT1G17060-1	0	1.60427	0.27	0.108	0
Lateral Root Cap	PACAT2G26670-1	0	1.59542	0.439	0.213	0
Lateral Root Cap	PACAT3G48340-1	0	1.56181	0.953	0.422	0
Lateral Root Cap	PACAT2G40095-2	0	1.55206	0.639	0.332	0
Lateral Root Cap	PACAT3G52450-2	0	1.5131	0.692	0.331	0
Lateral Root Cap	PACAT2G33710-3	0	1.49512	0.405	0.214	0
Lateral Root Cap	PACAT5G48900-1	0	1.45612	0.471	0.224	0
Lateral Root Cap	PACAT3G24670-2	0	1.45607	0.568	0.267	0
Lateral Root Cap	PACAT3G01290-2	0	1.4503	0.5	0.25	0
Lateral Root Cap	PACAT1G25400-2	0	1.436	0.818	0.427	0
Lateral Root Cap	PACAT5G02260-1	0	1.43401	0.917	0.474	0
Lateral Root Cap	PACAT4G25250-1	0	1.39951	0.26	0.114	0
Lateral Root Cap	PACAT5G57090-1	0	1.37162	0.315	0.131	0
Lateral Root Cap	PACAT5G38200-2	0	1.35768	0.552	0.282	0
Lateral Root Cap	PACAT3G13710-4	0	1.34934	0.3	0.154	0
Lateral Root Cap	PACAT5G64430-2	0	1.28975	0.388	0.233	0
Lateral Root Cap	PACAT5G56980-2	0	1.28801	0.872	0.531	0
Lateral Root Cap	PACAT3G13790-2	0	1.2697	0.892	0.494	0
Lateral Root Cap	PACAT5G46180-2	0	1.24149	0.269	0.15	0
Lateral Root Cap	PACAT1G74020-3	0	1.23962	0.705	0.425	0
Lateral Root Cap	PACAT1G14370-1	0	1.22517	0.276	0.124	0
Lateral Root Cap	PACAT1G17860-1	0	1.22	0.942	0.581	0
Lateral Root Cap	PACAT3G18950-1	0	1.21967	0.29	0.149	0
Lateral Root Cap	PACAT4G30490-3	0	1.21941	0.714	0.451	0
Lateral Root Cap	PACAT1G62300-2	0	1.21648	0.708	0.418	0
Lateral Root Cap	PACAT3G13080-1	0	1.1924	0.402	0.225	0
Lateral Root Cap	PACAT3G19580-3	0	1.18894	0.702	0.468	0
Lateral Root Cap	PACAT2G40340-2	0	1.17719	0.412	0.246	0
Lateral Root Cap	PACAT2G35510-2	0	1.17245	0.32	0.21	0
Lateral Root Cap	PACAT1G60810-2	0	1.16245	0.588	0.382	0
Lateral Root Cap	PACAT1G66400-3	0	1.16059	0.515	0.345	0
Lateral Root Cap	PACAT5G48180-2	0	1.14681	0.853	0.551	0
Lateral Root Cap	PACAT3G51920-2	0	1.14614	0.338	0.216	0
Lateral Root Cap	PACAT3G53230-1	0	1.14055	0.451	0.278	0
Lateral Root Cap	PACAT5G65110-2	0	1.13868	0.62	0.413	0
Lateral Root Cap	PACAT2G30550-2	0	1.13284	0.438	0.281	0
Lateral Root Cap	PACAT5G06300-2	0	1.12264	0.545	0.365	0
Lateral Root Cap	PACAT5G01820-2	0	1.12046	0.734	0.508	0
Lateral Root Cap	PACAT1G02360-2	0	1.1139	0.261	0.131	0
Lateral Root Cap	PACAT1G80380-1	0	1.10788	0.57	0.403	0
Lateral Root Cap	PACAT1G71697-1	0	1.09796	0.653	0.447	0
Lateral Root Cap	PACAT2G29420-3	0	1.08403	0.862	0.579	0
Lateral Root Cap	PACAT1G45145-2	0	1.07499	0.82	0.545	0
Lateral Root Cap	PACAT3G45600-2	0	1.07222	0.405	0.249	0
Lateral Root Cap	PACAT3G19010-2	0	1.06489	0.614	0.393	0
Lateral Root Cap	PACAT1G20100-3	0	1.0358	0.609	0.47	0
Lateral Root Cap	PACAT2G22500-2	0	1.03504	0.59	0.407	0
Lateral Root Cap	PACAT4G13510-1	0	1.0305	0.77	0.528	0
Lateral Root Cap	PACAT2G32190-1	0	1.02593	0.574	0.381	0
Lateral Root Cap	PACAT3G54200-1	0	1.0243	0.751	0.548	0
Lateral Root Cap	PACAT4G04610-1	0	1.02389	0.669	0.482	0
Lateral Root Cap	PACAT4G19230-1	0	1.01882	0.446	0.308	0
Lateral Root Cap	PACAT5G50920-2	0	1.00827	0.638	0.457	0
Lateral Root Cap	PACAT2G17840-2	0	0.999441	0.519	0.361	0
Lateral Root Cap	PACAT5G14730-1	0	0.981904	0.823	0.59	0
Lateral Root Cap	PACAT4G17500-1	0	0.966793	0.781	0.571	0
Lateral Root Cap	PACAT2G18700-1	0	0.955337	0.503	0.379	0
Lateral Root Cap	PACAT4G17940-1	0	0.951975	0.57	0.409	0
Lateral Root Cap	PACAT5G05600-1	0	0.948608	0.775	0.558	0
Lateral Root Cap	PACAT3G07350-1	0	0.947499	0.57	0.441	0
Lateral Root Cap	PACAT1G80920-2	0	0.943374	0.702	0.522	0
Lateral Root Cap	PACAT4G36040-3	0	0.935351	0.774	0.566	0
Lateral Root Cap	PACAT3G23050-3	0	0.934568	0.822	0.589	0
Lateral Root Cap	PACAT2G45400-1	0	0.933898	0.401	0.275	0
Lateral Root Cap	PACAT1G23040-1	0	0.932989	0.482	0.316	0
Lateral Root Cap	PACAT3G02140-3	0	0.931114	0.509	0.422	0
Lateral Root Cap	PACAT1G26920-1	0	0.927714	0.663	0.515	0
Lateral Root Cap	PACAT1G62570-1	0	0.925528	0.667	0.484	0
Lateral Root Cap	PACAT1G22360-3	0	0.920501	0.527	0.353	0
Lateral Root Cap	PACAT4G10380-2	0	0.918718	0.444	0.305	0
Lateral Root Cap	PACAT3G24503-2	0	0.908977	0.399	0.276	0
Lateral Root Cap	PACAT3G29035-1	0	0.904295	0.399	0.285	0
Lateral Root Cap	PACAT1G76600-1	0	0.89888	0.911	0.674	0
Lateral Root Cap	PACAT2G25250-1	0	0.892921	0.616	0.484	0
Lateral Root Cap	PACAT3G51910-1	0	0.891421	0.498	0.393	0
Lateral Root Cap	PACAT2G15480-2	0	0.888681	0.846	0.581	0
Lateral Root Cap	PACAT5G41080-1	0	0.887691	0.591	0.454	0
Lateral Root Cap	PACAT5G49450-1	0	0.861465	0.75	0.56	0
Lateral Root Cap	PACAT4G21990-7	0	0.849393	0.875	0.673	0
[truncated: 1,650 more rows]

## Sheet: Table S4
Table S4. GO results of the 3' UTR lengthened APA switching genes in Atrichoblast.
GO ID	Description	GeneRatio	BgRatio	pvalue	p.adjust	qvalue	geneID	Count
GO:0016049	cell growth	20/394	491/22094	0.000571689	0.0659521	0.0590836	AT1G04160/AT1G20090/AT1G22620/AT1G54490/AT2G19760/AT2G20750/AT3G01470/AT3G02170/AT3G05580/AT3G12280/AT3G21510/AT4G01630/AT4G15290/AT4G26690/AT5G02260/AT5G13990/AT5G47200/AT5G54380/AT5G56320/AT5G61980	20
GO:0000902	cell morphogenesis	19/394	458/22094	0.00062676	0.0662799	0.0593773	AT1G20090/AT1G22620/AT1G27740/AT1G54490/AT2G19760/AT2G20750/AT2G46225/AT3G02170/AT3G05580/AT3G12280/AT4G01630/AT4G26690/AT5G02260/AT5G13990/AT5G47200/AT5G54380/AT5G55480/AT5G56320/AT5G61980	19
GO:1905392	plant organ morphogenesis	18/394	448/22094	0.00123909	0.067069	0.0600842	AT1G04160/AT1G20090/AT1G27740/AT1G53190/AT1G70560/AT2G04160/AT2G35610/AT2G38120/AT3G01470/AT3G05580/AT3G49780/AT4G01630/AT4G15290/AT4G26690/AT5G20730/AT5G56040/AT5G56320/AT5G61980	18
GO:0016192	vesicle-mediated transport	18/394	500/22094	0.00402369	0.113468	0.101651	AT1G01960/AT1G05520/AT1G21660/AT1G21900/AT1G59820/AT1G79990/AT2G40060/AT3G12180/AT3G13710/AT4G17170/AT4G29380/AT4G32150/AT4G40080/AT5G02040/AT5G13990/AT5G46860/AT5G61010/AT5G61210	18
GO:0060560	developmental growth involved in morphogenesis	17/394	402/22094	0.000968599	0.067069	0.0600842	AT1G04160/AT1G20090/AT1G22620/AT1G54490/AT2G19760/AT2G20750/AT3G02170/AT3G05580/AT4G01630/AT4G15290/AT4G26690/AT5G02260/AT5G13990/AT5G47200/AT5G54380/AT5G56320/AT5G61980	17
GO:0080134	regulation of response to stress	16/394	392/22094	0.00193876	0.079364	0.0710988	AT1G09770/AT1G11310/AT1G13960/AT1G32640/AT1G64280/AT1G78310/AT1G80840/AT3G10550/AT3G10930/AT3G17410/AT3G53600/AT4G00830/AT4G37260/AT5G20150/AT5G58070/AT5G59890	16
GO:0010015	root morphogenesis	15/394	290/22094	0.000242331	0.0486526	0.0435857	AT1G04160/AT1G20090/AT1G27740/AT1G70560/AT2G04160/AT2G35610/AT2G38120/AT3G05580/AT4G01630/AT4G15290/AT4G26690/AT5G20730/AT5G56040/AT5G56320/AT5G61980	15
GO:0009826	unidimensional cell growth	15/394	357/22094	0.00201166	0.079775	0.071467	AT1G20090/AT1G22620/AT1G54490/AT2G19760/AT2G20750/AT3G02170/AT3G05580/AT4G01630/AT4G26690/AT5G02260/AT5G13990/AT5G47200/AT5G54380/AT5G56320/AT5G61980	15
GO:0042742	defense response to bacterium	15/394	455/22094	0.017234	0.239236	0.214322	AT1G09770/AT1G13960/AT1G59820/AT1G64280/AT1G70560/AT1G80840/AT2G25110/AT2G27080/AT2G43120/AT3G10930/AT3G57330/AT4G00830/AT4G19700/AT5G52640/AT5G59890	15
GO:0071669	plant-type cell wall organization or biogenesis	14/394	303/22094	0.00116487	0.067069	0.0600842	AT1G22620/AT1G32640/AT1G79580/AT2G20750/AT2G35610/AT3G06550/AT4G00740/AT4G01630/AT4G15290/AT4G26690/AT5G02260/AT5G04960/AT5G55480/AT5G56320	14
GO:0048468	cell development	14/394	357/22094	0.00514378	0.126703	0.113508	AT1G04160/AT1G20090/AT1G27740/AT2G35610/AT2G38120/AT2G46225/AT3G05580/AT3G12280/AT4G15290/AT4G26690/AT5G13990/AT5G47200/AT5G55480/AT5G61980	14
GO:0035556	intracellular signal transduction	14/394	462/22094	0.0386604	0.304436	0.272731	AT1G01960/AT1G18890/AT1G20090/AT1G54490/AT1G59580/AT1G73670/AT1G78080/AT3G10550/AT3G16570/AT3G21510/AT3G51920/AT4G29380/AT4G35380/AT5G44790	14
GO:0009611	response to wounding	13/394	222/22094	0.000188658	0.0486526	0.0435857	AT1G32640/AT1G59580/AT1G64280/AT1G76690/AT1G78080/AT1G80840/AT3G25250/AT3G53600/AT3G61060/AT4G24220/AT5G12140/AT5G13930/AT5G43570	13
GO:0001666	response to hypoxia	13/394	266/22094	0.00104417	0.067069	0.0600842	AT1G02360/AT1G10140/AT1G64280/AT1G68840/AT1G76640/AT3G03270/AT3G25250/AT3G49780/AT4G20860/AT4G24110/AT5G05410/AT5G20150/AT5G58070	13
GO:0036293	response to decreased oxygen levels	13/394	270/22094	0.00119515	0.067069	0.0600842	AT1G02360/AT1G10140/AT1G64280/AT1G68840/AT1G76640/AT3G03270/AT3G25250/AT3G49780/AT4G20860/AT4G24110/AT5G05410/AT5G20150/AT5G58070	13
GO:0070482	response to oxygen levels	13/394	271/22094	0.00123562	0.067069	0.0600842	AT1G02360/AT1G10140/AT1G64280/AT1G68840/AT1G76640/AT3G03270/AT3G25250/AT3G49780/AT4G20860/AT4G24110/AT5G05410/AT5G20150/AT5G58070	13
GO:0090558	plant epidermis development	13/394	283/22094	0.00181704	0.079364	0.0710988	AT1G04160/AT1G20090/AT1G27740/AT1G32640/AT2G35610/AT2G38120/AT2G46225/AT3G05580/AT3G12280/AT4G15290/AT4G26690/AT5G55480/AT5G61980	13
GO:0050832	defense response to fungus	13/394	285/22094	0.00193301	0.079364	0.0710988	AT1G09770/AT1G11310/AT1G13960/AT1G59820/AT1G64280/AT1G80840/AT2G25110/AT2G31260/AT3G06550/AT4G00830/AT4G19700/AT4G31180/AT5G54380	13
GO:0007010	cytoskeleton organization	13/394	304/22094	0.00337067	0.099474	0.0891145	AT1G04160/AT1G20090/AT1G22620/AT1G24764/AT2G19760/AT2G29550/AT2G46225/AT3G02180/AT3G53230/AT5G14790/AT5G54650/AT5G59890/AT5G61980	13
GO:0009620	response to fungus	13/394	375/22094	0.0177576	0.239236	0.214322	AT1G09770/AT1G11310/AT1G13960/AT1G59820/AT1G64280/AT1G80840/AT2G25110/AT2G31260/AT3G06550/AT4G00830/AT4G19700/AT4G31180/AT5G54380	13
GO:0010038	response to metal ion	13/394	439/22094	0.0524396	0.33428	0.299467	AT1G07810/AT2G23350/AT2G24200/AT2G28160/AT2G29550/AT3G51920/AT3G53230/AT3G53880/AT4G26970/AT4G31180/AT4G35040/AT5G07350/AT5G61780	13
GO:0070925	organelle assembly	12/394	199/22094	0.000252747	0.0486526	0.0435857	AT1G74060/AT2G31260/AT2G44860/AT3G11940/AT3G22270/AT3G49590/AT3G53430/AT4G30790/AT5G15520/AT5G52650/AT5G60670/AT5G61010	12
GO:0071456	cellular response to hypoxia	12/394	239/22094	0.00128023	0.067069	0.0600842	AT1G02360/AT1G10140/AT1G68840/AT1G76640/AT3G03270/AT3G25250/AT3G49780/AT4G20860/AT4G24110/AT5G05410/AT5G20150/AT5G58070	12
GO:0036294	cellular response to decreased oxygen levels	12/394	241/22094	0.00137415	0.067069	0.0600842	AT1G02360/AT1G10140/AT1G68840/AT1G76640/AT3G03270/AT3G25250/AT3G49780/AT4G20860/AT4G24110/AT5G05410/AT5G20150/AT5G58070	12
GO:0071453	cellular response to oxygen levels	12/394	241/22094	0.00137415	0.067069	0.0600842	AT1G02360/AT1G10140/AT1G68840/AT1G76640/AT3G03270/AT3G25250/AT3G49780/AT4G20860/AT4G24110/AT5G05410/AT5G20150/AT5G58070	12
GO:0006790	sulfur compound metabolic process	12/394	375/22094	0.0376754	0.304436	0.272731	AT1G18640/AT1G32640/AT2G16710/AT2G22840/AT4G00830/AT4G01940/AT4G37260/AT4G37400/AT5G03905/AT5G27380/AT5G49810/AT5G61590	12
GO:0051128	regulation of cellular component organization	12/394	416/22094	0.0708488	0.3909	0.350191	AT1G20090/AT2G19760/AT2G46225/AT3G01470/AT3G02170/AT3G12280/AT4G00830/AT5G04960/AT5G13990/AT5G54380/AT5G54650/AT5G61010	12
GO:0001101	response to acid chemical	12/394	440/22094	0.0970732	0.449584	0.402762	AT1G32640/AT1G54490/AT1G78080/AT3G10500/AT3G10550/AT3G17410/AT3G51920/AT3G53600/AT5G05410/AT5G12140/AT5G58070/AT5G61590	12
GO:0022613	ribonucleoprotein complex biogenesis	12/394	451/22094	0.110828	0.48224	0.432018	AT1G74060/AT2G44860/AT2G47640/AT3G11940/AT3G49990/AT3G53430/AT4G22285/AT4G28450/AT5G15520/AT5G18380/AT5G52650/AT5G60670	12
GO:0006979	response to oxidative stress	12/394	468/22094	0.134207	0.51798	0.464036	AT1G30870/AT1G32640/AT2G34910/AT3G01190/AT3G10930/AT3G25250/AT4G21850/AT4G26970/AT4G35090/AT5G05410/AT5G13930/AT5G58070	12
GO:0009651	response to salt stress	12/394	485/22094	0.160079	0.549227	0.492029	AT1G06040/AT1G78080/AT1G78310/AT3G01470/AT3G10930/AT3G51920/AT4G32150/AT4G37260/AT5G07350/AT5G58070/AT5G61780/AT5G63320	12
GO:0090627	plant epidermal cell differentiation	11/394	172/22094	0.000274462	0.0486526	0.0435857	AT1G04160/AT1G20090/AT1G27740/AT2G35610/AT2G38120/AT3G05580/AT3G12280/AT4G15290/AT4G26690/AT5G55480/AT5G61980	11
GO:0090698	post-embryonic plant morphogenesis	11/394	203/22094	0.00109689	0.067069	0.0600842	AT1G70560/AT2G04160/AT2G31090/AT2G38120/AT3G12280/AT4G01630/AT4G26690/AT5G20730/AT5G54650/AT5G55480/AT5G56320	11
GO:0071695	anatomical structure maturation	11/394	207/22094	0.00128364	0.067069	0.0600842	AT1G04160/AT1G20090/AT1G27740/AT2G35610/AT2G38120/AT2G38560/AT3G05580/AT4G15290/AT4G26690/AT5G58070/AT5G61980	11
GO:0021700	developmental maturation	11/394	225/22094	0.00247576	0.0872704	0.0781817	AT1G04160/AT1G20090/AT1G27740/AT2G35610/AT2G38120/AT2G38560/AT3G05580/AT4G15290/AT4G26690/AT5G58070/AT5G61980	11
GO:0009408	response to heat	11/394	244/22094	0.0045756	0.123541	0.110675	AT1G54490/AT1G64280/AT1G78080/AT3G24520/AT5G05410/AT5G07350/AT5G12140/AT5G52640/AT5G53170/AT5G58070/AT5G61780	11
GO:0009991	response to extracellular stimulus	11/394	268/22094	0.00901978	0.198387	0.177726	AT1G43700/AT3G10550/AT3G15580/AT3G49630/AT3G53600/AT4G26970/AT4G35090/AT5G12140/AT5G20150/AT5G20700/AT5G63320	11
GO:0019748	secondary metabolic process	11/394	363/22094	0.0620328	0.364622	0.326649	AT1G32640/AT2G22840/AT2G40890/AT4G00830/AT4G37260/AT4G37400/AT5G04330/AT5G07350/AT5G13930/AT5G61590/AT5G61780	11
GO:0009414	response to water deprivation	11/394	398/22094	0.101699	0.464229	0.415882	AT1G32640/AT1G78080/AT3G10500/AT3G10550/AT3G17410/AT3G51920/AT3G53600/AT5G05410/AT5G12140/AT5G58070/AT5G61590	11
GO:0009415	response to water	11/394	408/22094	0.11528	0.49333	0.441953	AT1G32640/AT1G78080/AT3G10500/AT3G10550/AT3G17410/AT3G51920/AT3G53600/AT5G05410/AT5G12140/AT5G58070/AT5G61590	11
GO:0002376	immune system process	11/394	429/22094	0.146976	0.5375	0.481523	AT1G09770/AT1G11310/AT1G64280/AT1G80840/AT2G45820/AT4G00830/AT5G09980/AT5G52640/AT5G54380/AT5G59890/AT5G61010	11
GO:0016311	dephosphorylation	10/394	247/22094	0.013616	0.230383	0.20639	AT1G18640/AT1G22620/AT1G47380/AT2G01680/AT3G02750/AT3G05580/AT3G10550/AT3G58490/AT4G18140/AT5G28900	10
GO:0010243	response to organonitrogen compound	10/394	266/22094	0.021621	0.244012	0.218599	AT1G32640/AT1G50670/AT1G54490/AT1G64280/AT1G80840/AT3G53230/AT3G53600/AT4G37260/AT5G05750/AT5G59450	10
GO:0000904	cell morphogenesis involved in differentiation	10/394	267/22094	0.0221205	0.246192	0.220553	AT1G20090/AT1G27740/AT2G46225/AT3G05580/AT3G12280/AT4G26690/AT5G13990/AT5G47200/AT5G55480/AT5G61980	10
GO:0019725	cellular homeostasis	10/394	279/22094	0.0287835	0.259052	0.232073	AT1G04980/AT1G07810/AT1G78310/AT2G01270/AT2G32920/AT3G20040/AT4G08230/AT4G35090/AT5G10860/AT5G58070	10
GO:0006820	anion transport	10/394	299/22094	0.0428644	0.31625	0.283315	AT1G43700/AT1G59820/AT2G38120/AT2G40420/AT3G16180/AT3G30390/AT5G19520/AT5G20090/AT5G36940/AT5G65990	10
GO:1901698	response to nitrogen compound	10/394	317/22094	0.0590294	0.355015	0.318043	AT1G32640/AT1G50670/AT1G54490/AT1G64280/AT1G80840/AT3G53230/AT3G53600/AT4G37260/AT5G05750/AT5G59450	10
GO:0046686	response to cadmium ion	10/394	320/22094	0.0620634	0.364622	0.326649	AT1G07810/AT2G23350/AT2G24200/AT2G29550/AT3G53230/AT3G53880/AT4G26970/AT4G31180/AT5G07350/AT5G61780	10
GO:0045229	external encapsulating structure organization	10/394	331/22094	0.0740419	0.397224	0.355856	AT2G20750/AT2G35610/AT3G09090/AT4G00740/AT4G01630/AT4G26690/AT5G02260/AT5G04960/AT5G55480/AT5G56320	10
GO:0042254	ribosome biogenesis	10/394	374/22094	0.133877	0.51798	0.464036	AT1G74060/AT2G44860/AT3G11940/AT3G49990/AT3G53430/AT4G28450/AT5G15520/AT5G18380/AT5G52650/AT5G60670	10
GO:0051246	regulation of protein metabolic process	10/394	414/22094	0.206966	0.57372	0.513971	AT1G79270/AT2G01680/AT2G36060/AT3G01470/AT3G48050/AT3G49590/AT3G53230/AT4G00830/AT4G19700/AT4G30790	10
GO:0006520	cellular amino acid metabolic process	10/394	417/22094	0.213035	0.57372	0.513971	AT1G18640/AT1G31860/AT1G32640/AT2G41220/AT2G45440/AT3G59890/AT4G29840/AT4G31180/AT5G04120/AT5G05590	10
GO:0044262	cellular carbohydrate metabolic process	10/394	426/22094	0.231665	0.57372	0.513971	AT1G11545/AT1G70290/AT2G35610/AT3G06550/AT4G00830/AT4G15290/AT4G26690/AT5G01620/AT5G55480/AT5G55700	10
GO:0005976	polysaccharide metabolic process	10/394	443/22094	0.268418	0.586443	0.525368	AT1G11545/AT2G35610/AT3G06550/AT4G00740/AT4G15290/AT4G26690/AT5G01620/AT5G04960/AT5G55480/AT5G55700	10
GO:0048229	gametophyte development	10/394	472/22094	0.334753	0.621741	0.556991	AT1G01960/AT1G17560/AT1G18640/AT3G09090/AT3G12280/AT3G21510/AT3G28730/AT4G05330/AT4G29380/AT5G67600	10
GO:0048764	trichoblast maturation	9/394	121/22094	0.000324609	0.0486526	0.0435857	AT1G04160/AT1G20090/AT1G27740/AT2G35610/AT2G38120/AT3G05580/AT4G15290/AT4G26690/AT5G61980	9
GO:0048765	root hair cell differentiation	9/394	121/22094	0.000324609	0.0486526	0.0435857	AT1G04160/AT1G20090/AT1G27740/AT2G35610/AT2G38120/AT3G05580/AT4G15290/AT4G26690/AT5G61980	9
GO:0048469	cell maturation	9/394	122/22094	0.000345054	0.0486526	0.0435857	AT1G04160/AT1G20090/AT1G27740/AT2G35610/AT2G38120/AT3G05580/AT4G15290/AT4G26690/AT5G61980	9
GO:0010054	trichoblast differentiation	9/394	127/22094	0.000463887	0.0588673	0.0527366	AT1G04160/AT1G20090/AT1G27740/AT2G35610/AT2G38120/AT3G05580/AT4G15290/AT4G26690/AT5G61980	9
GO:0010053	root epidermal cell differentiation	9/394	142/22094	0.00103579	0.067069	0.0600842	AT1G04160/AT1G20090/AT1G27740/AT2G35610/AT2G38120/AT3G05580/AT4G15290/AT4G26690/AT5G61980	9
GO:0009664	plant-type cell wall organization	9/394	160/22094	0.00236434	0.0857241	0.0767965	AT2G20750/AT2G35610/AT4G00740/AT4G01630/AT4G26690/AT5G02260/AT5G04960/AT5G55480/AT5G56320	9
GO:0022618	ribonucleoprotein complex assembly	9/394	162/22094	0.00257103	0.0881793	0.078996	AT1G74060/AT2G44860/AT2G47640/AT3G11940/AT3G53430/AT4G22285/AT5G15520/AT5G52650/AT5G60670	9
GO:0071826	ribonucleoprotein complex subunit organization	9/394	165/22094	0.00290765	0.0946105	0.0847575	AT1G74060/AT2G44860/AT2G47640/AT3G11940/AT3G53430/AT4G22285/AT5G15520/AT5G52650/AT5G60670	9
GO:0071214	cellular response to abiotic stimulus	9/394	198/22094	0.00938	0.198387	0.177726	AT1G43700/AT1G78080/AT2G24790/AT2G26670/AT3G10550/AT3G53600/AT5G12140/AT5G20730/AT5G49230	9
GO:0104004	cellular response to environmental stimulus	9/394	198/22094	0.00938	0.198387	0.177726	AT1G43700/AT1G78080/AT2G24790/AT2G26670/AT3G10550/AT3G53600/AT5G12140/AT5G20730/AT5G49230	9
GO:0009753	response to jasmonic acid	9/394	205/22094	0.0115947	0.222675	0.199485	AT1G13960/AT1G32640/AT1G64280/AT3G53600/AT4G00830/AT4G20860/AT5G09980/AT5G13930/AT5G27380	9
GO:0031668	cellular response to extracellular stimulus	9/394	216/22094	0.0158347	0.239236	0.214322	AT1G43700/AT3G10550/AT3G15580/AT3G49630/AT3G53600/AT4G35090/AT5G12140/AT5G20150/AT5G63320	9
GO:0071496	cellular response to external stimulus	9/394	222/22094	0.0185784	0.239236	0.214322	AT1G43700/AT3G10550/AT3G15580/AT3G49630/AT3G53600/AT4G35090/AT5G12140/AT5G20150/AT5G63320	9
GO:0048585	negative regulation of response to stimulus	9/394	225/22094	0.0200728	0.244012	0.218599	AT1G11310/AT1G13960/AT1G64280/AT1G78310/AT3G07650/AT3G10930/AT4G00830/AT4G33360/AT4G37260	9
GO:0040008	regulation of growth	9/394	239/22094	0.0282086	0.259052	0.232073	AT2G26670/AT3G01470/AT3G02170/AT3G12280/AT3G16570/AT5G13990/AT5G20730/AT5G54380/AT5G56040	9
GO:0042546	cell wall biogenesis	9/394	271/22094	0.0549134	0.338277	0.303048	AT1G11545/AT1G22620/AT1G32640/AT1G79580/AT2G35610/AT3G06550/AT4G00740/AT4G15290/AT5G01620	9
GO:0071555	cell wall organization	9/394	283/22094	0.0681352	0.380897	0.341229	AT2G20750/AT2G35610/AT4G00740/AT4G01630/AT4G26690/AT5G02260/AT5G04960/AT5G55480/AT5G56320	9
GO:1901605	alpha-amino acid metabolic process	9/394	288/22094	0.074186	0.397224	0.355856	AT1G18640/AT1G31860/AT1G32640/AT2G41220/AT2G45440/AT3G59890/AT4G29840/AT5G04120/AT5G05590	9
GO:0010646	regulation of cell communication	9/394	343/22094	0.161616	0.549227	0.492029	AT1G01960/AT1G64280/AT3G17410/AT3G21510/AT3G53600/AT4G33360/AT4G35380/AT4G37260/AT5G20150	9
GO:0014070	response to organic cyclic compound	9/394	344/22094	0.163542	0.549227	0.492029	AT1G13960/AT1G17560/AT1G32640/AT1G64280/AT1G80840/AT2G45820/AT3G16570/AT4G00720/AT5G54380	9
GO:0034220	ion transmembrane transport	9/394	356/22094	0.187478	0.56537	0.506491	AT1G07810/AT2G38120/AT2G40420/AT3G30390/AT3G57330/AT4G02620/AT5G20090/AT5G59520/AT5G65990	9
GO:0006955	immune response	9/394	388/22094	0.2579	0.578993	0.518695	AT1G09770/AT1G11310/AT1G64280/AT4G00830/AT5G09980/AT5G52640/AT5G54380/AT5G59890/AT5G61010	9
GO:0032268	regulation of cellular protein metabolic process	9/394	392/22094	0.267265	0.585768	0.524764	AT1G79270/AT2G01680/AT2G36060/AT3G01470/AT3G48050/AT3G49590/AT4G00830/AT4G19700/AT4G30790	9
GO:0048366	leaf development	9/394	402/22094	0.291111	0.594878	0.532926	AT1G53190/AT1G70560/AT2G19760/AT2G22840/AT3G01470/AT3G10500/AT3G12280/AT4G30790/AT5G20730	9
GO:0009409	response to cold	9/394	429/22094	0.357816	0.632633	0.566749	AT1G78080/AT2G22840/AT2G27720/AT3G47520/AT3G53600/AT4G35090/AT5G12140/AT5G58070/AT5G63320	9
GO:0016071	mRNA metabolic process	9/394	467/22094	0.454	0.677201	0.606675	AT1G54490/AT1G79270/AT2G16940/AT2G24590/AT2G47640/AT3G22270/AT4G22285/AT5G07350/AT5G61780	9
GO:0006914	autophagy	8/394	65/22094	1.98e-05	0.0125602	0.0112521	AT1G04140/AT2G31260/AT3G15580/AT3G49590/AT3G53230/AT4G24690/AT4G29380/AT4G30790	8
GO:0061919	process utilizing autophagic mechanism	8/394	65/22094	1.98e-05	0.0125602	0.0112521	AT1G04140/AT2G31260/AT3G15580/AT3G49590/AT3G53230/AT4G24690/AT4G29380/AT4G30790	8
GO:0009723	response to ethylene	8/394	171/22094	0.0118648	0.222675	0.199485	AT1G04180/AT1G13960/AT1G54490/AT1G70560/AT1G78080/AT2G38120/AT5G20730/AT5G44790	8
GO:0032101	regulation of response to external stimulus	8/394	181/22094	0.0162244	0.239236	0.214322	AT1G09770/AT1G13960/AT1G32640/AT1G64280/AT1G80840/AT4G00830/AT5G20150/AT5G59890	8
GO:1901607	alpha-amino acid biosynthetic process	8/394	185/22094	0.0182566	0.239236	0.214322	AT1G18640/AT1G31860/AT2G41220/AT2G45440/AT3G59890/AT4G29840/AT5G04120/AT5G05590	8
GO:0042594	response to starvation	8/394	198/22094	0.0261159	0.259052	0.232073	AT1G43700/AT3G15580/AT3G49630/AT4G26970/AT4G35090/AT5G20150/AT5G20700/AT5G63320	8
GO:0008652	cellular amino acid biosynthetic process	8/394	207/22094	0.0327723	0.275418	0.246735	AT1G18640/AT1G31860/AT2G41220/AT2G45440/AT3G59890/AT4G29840/AT5G04120/AT5G05590	8
GO:0044270	cellular nitrogen compound catabolic process	8/394	217/22094	0.0414288	0.311084	0.278687	AT1G54490/AT1G68760/AT1G79270/AT2G26670/AT3G22270/AT5G02820/AT5G07350/AT5G61780	8
GO:0046700	heterocycle catabolic process	8/394	217/22094	0.0414288	0.311084	0.278687	AT1G54490/AT1G68760/AT1G79270/AT2G26670/AT3G22270/AT5G02820/AT5G07350/AT5G61780	8
GO:0009639	response to red or far red light	8/394	221/22094	0.0452796	0.321005	0.287574	AT1G06040/AT1G70560/AT1G78080/AT2G24790/AT2G26670/AT2G46260/AT4G37470/AT5G49230	8
GO:0031667	response to nutrient levels	8/394	228/22094	0.0525692	0.33428	0.299467	AT1G43700/AT3G15580/AT3G49630/AT4G26970/AT4G35090/AT5G20150/AT5G20700/AT5G63320	8
GO:0019439	aromatic compound catabolic process	8/394	229/22094	0.0536686	0.33428	0.299467	AT1G54490/AT1G68760/AT1G79270/AT2G26670/AT3G22270/AT5G02820/AT5G07350/AT5G61780	8
GO:1901361	organic cyclic compound catabolic process	8/394	240/22094	0.0667363	0.379937	0.340369	AT1G54490/AT1G68760/AT1G79270/AT2G26670/AT3G22270/AT5G02820/AT5G07350/AT5G61780	8
GO:0006605	protein targeting	8/394	251/22094	0.0816112	0.418651	0.375051	AT1G06950/AT1G61570/AT3G18620/AT3G47520/AT4G24690/AT4G29380/AT5G55200/AT5G61010	8
GO:0048584	positive regulation of response to stimulus	8/394	252/22094	0.0830535	0.418651	0.375051	AT1G06040/AT1G09770/AT3G17410/AT3G53600/AT4G37260/AT5G20150/AT5G58070/AT5G59890	8
GO:0031347	regulation of defense response	8/394	258/22094	0.0920217	0.43411	0.3889	AT1G09770/AT1G11310/AT1G13960/AT1G32640/AT1G64280/AT1G80840/AT4G00830/AT5G59890	8
GO:0061024	membrane organization	8/394	266/22094	0.104812	0.472274	0.42309	AT1G05520/AT1G07510/AT1G59820/AT1G61570/AT4G32150/AT4G40080/AT5G46860/AT5G61210	8
GO:0072594	establishment of protein localization to organelle	8/394	280/22094	0.129431	0.514884	0.461262	AT1G06950/AT1G09270/AT1G61570/AT3G47520/AT4G12760/AT4G24690/AT4G29380/AT5G55200	8
GO:0044264	cellular polysaccharide metabolic process	8/394	293/22094	0.154724	0.545246	0.488462	AT1G11545/AT2G35610/AT3G06550/AT4G15290/AT4G26690/AT5G01620/AT5G55480/AT5G55700	8
GO:0033365	protein localization to organelle	8/394	328/22094	0.232951	0.57372	0.513971	AT1G06950/AT1G09270/AT1G61570/AT3G47520/AT4G12760/AT4G24690/AT4G29380/AT5G55200	8
GO:0009966	regulation of signal transduction	8/394	334/22094	0.2476	0.57372	0.513971	AT1G01960/AT1G64280/AT3G17410/AT3G21510/AT3G53600/AT4G33360/AT4G35380/AT4G37260	8
GO:0023051	regulation of signaling	8/394	339/22094	0.260031	0.578993	0.518695	AT1G01960/AT1G64280/AT3G17410/AT3G21510/AT3G53600/AT4G33360/AT4G35380/AT4G37260	8
GO:0045087	innate immune response	8/394	372/22094	0.345922	0.626197	0.560982	AT1G09770/AT1G11310/AT1G64280/AT4G00830/AT5G09980/AT5G52640/AT5G54380/AT5G59890	8
GO:0009890	negative regulation of biosynthetic process	8/394	407/22094	0.440341	0.674411	0.604175	AT1G54690/AT1G68840/AT1G79270/AT1G80840/AT3G01470/AT3G48050/AT5G61590/AT5G63320	8
GO:0051172	negative regulation of nitrogen compound metabolic process	8/394	451/22094	0.555761	0.738074	0.661209	AT1G54690/AT1G68840/AT1G79270/AT1G80840/AT3G01470/AT3G48050/AT4G19700/AT5G63320	8
GO:0042255	ribosome assembly	7/394	89/22094	0.00106859	0.067069	0.0600842	AT1G74060/AT2G44860/AT3G11940/AT3G53430/AT5G15520/AT5G52650/AT5G60670	7
GO:0010118	stomatal movement	7/394	151/22094	0.018862	0.239236	0.214322	AT1G20090/AT2G26670/AT3G58490/AT4G32150/AT5G20090/AT5G44790/AT5G46860	7
GO:0034655	nucleobase-containing compound catabolic process	7/394	166/22094	0.029688	0.260391	0.233273	AT1G54490/AT1G68760/AT1G79270/AT3G22270/AT5G02820/AT5G07350/AT5G61780	7
GO:0015711	organic anion transport	7/394	170/22094	0.0331619	0.276858	0.248025	AT1G59820/AT2G38120/AT2G40420/AT3G30390/AT5G20090/AT5G36940/AT5G65990	7
GO:0097435	supramolecular fiber organization	7/394	172/22094	0.0349963	0.286518	0.256679	AT1G04160/AT1G20090/AT2G19760/AT2G46225/AT3G02180/AT5G54650/AT5G59890	7
GO:0002831	regulation of response to biotic stimulus	7/394	176/22094	0.0388642	0.304436	0.272731	AT1G09770/AT1G13960/AT1G32640/AT1G64280/AT1G80840/AT4G00830/AT5G59890	7
GO:0044036	cell wall macromolecule metabolic process	7/394	181/22094	0.0440794	0.318445	0.285281	AT1G02360/AT1G11545/AT2G35610/AT3G06550/AT4G26690/AT5G01620/AT5G55480	7
GO:0006457	protein folding	7/394	182/22094	0.045174	0.321005	0.287574	AT1G08780/AT2G01270/AT3G63400/AT5G05750/AT5G23290/AT5G52640/AT5G55200	7
GO:0008219	cell death	7/394	187/22094	0.0509076	0.33428	0.299467	AT1G02170/AT1G17560/AT1G64280/AT1G79340/AT3G57330/AT4G19700/AT4G35090	7
GO:0048646	anatomical structure formation involved in morphogenesis	7/394	223/22094	0.105322	0.472274	0.42309	AT2G20750/AT2G31090/AT2G38120/AT3G09090/AT4G01630/AT5G20730/AT5G56320	7
GO:0048588	developmental cell growth	7/394	231/22094	0.12051	0.502239	0.449934	AT1G04160/AT1G20090/AT3G05580/AT4G15290/AT5G13990/AT5G47200/AT5G61980	7
GO:0033043	regulation of organelle organization	7/394	271/22094	0.211258	0.57372	0.513971	AT1G20090/AT2G19760/AT2G46225/AT3G12280/AT4G00830/AT5G54650/AT5G61010	7
GO:0009733	response to auxin	7/394	337/22094	0.395249	0.647171	0.579772	AT1G27740/AT1G70560/AT2G04160/AT2G38120/AT4G37260/AT5G13930/AT5G20730	7
GO:2000113	negative regulation of cellular macromolecule biosynthetic process	7/394	378/22094	0.513001	0.711305	0.637227	AT1G54690/AT1G68840/AT1G79270/AT1G80840/AT3G01470/AT3G48050/AT5G63320	7
GO:0010558	negative regulation of macromolecule biosynthetic process	7/394	380/22094	0.518576	0.715535	0.641017	AT1G54690/AT1G68840/AT1G79270/AT1G80840/AT3G01470/AT3G48050/AT5G63320	7
GO:0065009	regulation of molecular function	7/394	381/22094	0.521355	0.715535	0.641017	AT1G32640/AT1G78310/AT2G43490/AT3G49590/AT4G19700/AT5G38610/AT5G53570	7
GO:0031327	negative regulation of cellular biosynthetic process	7/394	401/22094	0.575572	0.744163	0.666663	AT1G54690/AT1G68840/AT1G79270/AT1G80840/AT3G01470/AT3G48050/AT5G63320	7
GO:1901137	carbohydrate derivative biosynthetic process	7/394	469/22094	0.734159	0.825929	0.739914	AT1G32640/AT1G61790/AT2G35610/AT3G50920/AT4G00830/AT4G16710/AT4G38040	7
GO:0022402	cell cycle process	7/394	491/22094	0.775563	0.844593	0.756634	AT3G12280/AT3G53230/AT3G54750/AT4G15290/AT5G02820/AT5G61210/AT5G67600	7
GO:0034605	cellular response to heat	6/394	69/22094	0.0014406	0.0677081	0.0606567	AT1G54490/AT3G24520/AT5G07350/AT5G12140/AT5G52640/AT5G61780	6
GO:0042274	ribosomal small subunit biogenesis	6/394	89/22094	0.00519192	0.126703	0.113508	AT3G11940/AT3G49990/AT4G28450/AT5G15520/AT5G18380/AT5G52650	6
GO:0080147	root hair cell development	6/394	99/22094	0.00863954	0.198216	0.177573	AT1G04160/AT1G20090/AT2G35610/AT3G05580/AT4G15290/AT5G61980	6
GO:0007015	actin filament organization	6/394	104/22094	0.0108706	0.21375	0.191489	AT1G04160/AT1G20090/AT2G19760/AT2G46225/AT5G54650/AT5G59890	6
GO:0009629	response to gravity	6/394	107/22094	0.0123897	0.222675	0.199485	AT1G54490/AT1G70560/AT2G38120/AT5G13930/AT5G20730/AT5G46860	6
GO:0022411	cellular component disassembly	6/394	112/22094	0.0152431	0.239236	0.214322	AT1G21660/AT2G31260/AT3G49590/AT3G53230/AT4G30790/AT5G59890	6
GO:0030036	actin cytoskeleton organization	6/394	112/22094	0.0152431	0.239236	0.214322	AT1G04160/AT1G20090/AT2G19760/AT2G46225/AT5G54650/AT5G59890	6
GO:0015849	organic acid transport	6/394	120/22094	0.0207065	0.244012	0.218599	AT2G38120/AT2G40420/AT3G30390/AT5G20090/AT5G36940/AT5G65990	6
GO:0046942	carboxylic acid transport	6/394	120/22094	0.0207065	0.244012	0.218599	AT2G38120/AT2G40420/AT3G30390/AT5G20090/AT5G36940/AT5G65990	6
GO:0030029	actin filament-based process	6/394	121/22094	0.0214715	0.244012	0.218599	AT1G04160/AT1G20090/AT2G19760/AT2G46225/AT5G54650/AT5G59890	6
GO:0016143	S-glycoside metabolic process	6/394	125/22094	0.0247221	0.259052	0.232073	AT1G32640/AT2G22840/AT4G00830/AT4G37260/AT4G37400/AT5G61590	6
GO:0019757	glycosinolate metabolic process	6/394	125/22094	0.0247221	0.259052	0.232073	AT1G32640/AT2G22840/AT4G00830/AT4G37260/AT4G37400/AT5G61590	6
GO:0019760	glucosinolate metabolic process	6/394	125/22094	0.0247221	0.259052	0.232073	AT1G32640/AT2G22840/AT4G00830/AT4G37260/AT4G37400/AT5G61590	6
GO:0009411	response to UV	6/394	127/22094	0.0264642	0.259052	0.232073	AT2G26670/AT3G12610/AT3G53600/AT5G05410/AT5G13930/AT5G55200	6
GO:0009606	tropism	6/394	128/22094	0.0273651	0.259052	0.232073	AT1G43700/AT1G54490/AT1G70560/AT2G38120/AT5G20730/AT5G46860	6
GO:0048527	lateral root development	6/394	135/22094	0.0342407	0.283996	0.25442	AT2G04160/AT2G19760/AT2G38120/AT4G01630/AT5G20730/AT5G56320	6
GO:0048528	post-embryonic root development	6/394	148/22094	0.0497632	0.334124	0.299328	AT2G04160/AT2G19760/AT2G38120/AT4G01630/AT5G20730/AT5G56320	6
GO:0010383	cell wall polysaccharide metabolic process	6/394	151/22094	0.0538699	0.33428	0.299467	AT1G11545/AT2G35610/AT3G06550/AT4G26690/AT5G01620/AT5G55480	6
GO:0009553	embryo sac development	6/394	156/22094	0.0611586	0.362665	0.324896	AT1G01960/AT1G17560/AT3G12280/AT3G21510/AT3G28730/AT5G67600	6
GO:0009267	cellular response to starvation	6/394	162/22094	0.0706405	0.3909	0.350191	AT1G43700/AT3G15580/AT3G49630/AT4G35090/AT5G20150/AT5G63320	6
GO:0006470	protein dephosphorylation	6/394	165/22094	0.0756818	0.398507	0.357005	AT1G47380/AT2G01680/AT3G02750/AT3G05580/AT4G18140/AT5G28900	6
GO:0031669	cellular response to nutrient levels	6/394	177/22094	0.0978247	0.451416	0.404404	AT1G43700/AT3G15580/AT3G49630/AT4G35090/AT5G20150/AT5G63320	6
GO:0006721	terpenoid metabolic process	6/394	183/22094	0.110056	0.48224	0.432018	AT2G26670/AT4G33360/AT5G07350/AT5G42590/AT5G42600/AT5G61780	6
GO:0007005	mitochondrion organization	6/394	186/22094	0.116451	0.495673	0.444052	AT1G07510/AT1G61570/AT2G31260/AT3G49590/AT4G30790/AT5G55200	6
GO:0009832	plant-type cell wall biogenesis	6/394	188/22094	0.120817	0.502239	0.449934	AT1G22620/AT1G32640/AT1G79580/AT2G35610/AT3G06550/AT4G15290	6
GO:0090696	post-embryonic plant organ development	6/394	193/22094	0.132079	0.51798	0.464036	AT2G04160/AT2G19760/AT2G38120/AT4G01630/AT5G20730/AT5G56320	6
GO:0009932	cell tip growth	6/394	194/22094	0.134389	0.51798	0.464036	AT1G20090/AT3G05580/AT4G26690/AT5G13990/AT5G47200/AT5G61980	6
GO:1901657	glycosyl compound metabolic process	6/394	200/22094	0.148649	0.542058	0.485606	AT1G32640/AT2G22840/AT4G00830/AT4G37260/AT4G37400/AT5G61590	6
GO:0010016	shoot system morphogenesis	6/394	201/22094	0.15109	0.544457	0.487755	AT1G53190/AT1G70560/AT3G01470/AT3G12280/AT4G26690/AT5G55480	6
GO:0006073	cellular glucan metabolic process	6/394	217/22094	0.192451	0.56537	0.506491	AT1G11545/AT3G06550/AT4G15290/AT4G26690/AT5G55480/AT5G55700	6
GO:0044042	glucan metabolic process	6/394	223/22094	0.208976	0.57372	0.513971	AT1G11545/AT3G06550/AT4G15290/AT4G26690/AT5G55480/AT5G55700	6
GO:0006720	isoprenoid metabolic process	6/394	225/22094	0.214594	0.57372	0.513971	AT2G26670/AT4G33360/AT5G07350/AT5G42590/AT5G42600/AT5G61780	6
GO:0072330	monocarboxylic acid biosynthetic process	6/394	257/22094	0.31022	0.608453	0.545087	AT1G19440/AT1G24360/AT1G54580/AT1G70560/AT1G76690/AT5G15530	6
GO:0006397	mRNA processing	6/394	311/22094	0.480436	0.69124	0.619252	AT2G16940/AT2G24590/AT2G47640/AT4G22285/AT5G07350/AT5G61780	6
GO:0009657	plastid organization	6/394	312/22094	0.483526	0.694897	0.622528	AT1G06950/AT3G47520/AT4G01940/AT5G42880/AT5G46860/AT5G54600	6
GO:0009856	pollination	6/394	321/22094	0.511059	0.711305	0.637227	AT1G20090/AT1G61790/AT3G05580/AT4G29380/AT5G13990/AT5G47200	6
GO:0044706	multi-multicellular organism process	6/394	321/22094	0.511059	0.711305	0.637227	AT1G20090/AT1G61790/AT3G05580/AT4G29380/AT5G13990/AT5G47200	6
GO:0016051	carbohydrate biosynthetic process	6/394	351/22094	0.598302	0.749814	0.671726	AT1G70290/AT2G35610/AT3G06550/AT4G00830/AT4G15290/AT5G01620	6
GO:2000241	regulation of reproductive process	6/394	377/22094	0.6667	0.779925	0.698701	AT2G24790/AT2G38560/AT3G07650/AT4G00830/AT4G29830/AT5G13990	6
GO:0006091	generation of precursor metabolites and energy	6/394	400/22094	0.72072	0.81994	0.734548	AT2G17130/AT2G34910/AT3G20040/AT3G20790/AT4G26970/AT4G29220	6
GO:0018193	peptidyl-amino acid modification	6/394	401/22094	0.722925	0.81994	0.734548	AT1G18890/AT1G61790/AT3G18620/AT3G63400/AT4G00830/AT4G29830	6
GO:0048580	regulation of post-embryonic development	6/394	402/22094	0.725118	0.820593	0.735134	AT2G22840/AT2G24790/AT2G38560/AT3G07650/AT4G00830/AT4G29830	6
GO:0048878	chemical homeostasis	6/394	415/22094	0.752522	0.830822	0.744297	AT1G07810/AT1G78310/AT3G20040/AT3G57330/AT4G08230/AT5G58070	6
GO:0006812	cation transport	6/394	433/22094	0.787114	0.852259	0.763502	AT1G07810/AT2G28160/AT3G57330/AT4G02620/AT4G08230/AT5G59520	6
GO:0009908	flower development	6/394	489/22094	0.871349	0.905604	0.811291	AT1G17560/AT1G70560/AT2G24790/AT2G38560/AT4G00830/AT4G29830	6
GO:0016236	macroautophagy	5/394	40/22094	0.0006923	0.067069	0.0600842	AT2G31260/AT3G49590/AT3G53230/AT4G29380/AT4G30790	5
GO:0006865	amino acid transport	5/394	54/22094	0.00271498	0.0906659	0.0812237	AT2G38120/AT2G40420/AT3G30390/AT5G36940/AT5G65990	5
GO:1903825	organic acid transmembrane transport	5/394	62/22094	0.00494868	0.126703	0.113508	AT2G38120/AT2G40420/AT3G30390/AT5G20090/AT5G65990	5
GO:1905039	carboxylic acid transmembrane transport	5/394	62/22094	0.00494868	0.126703	0.113508	AT2G38120/AT2G40420/AT3G30390/AT5G20090/AT5G65990	5
GO:0007033	vacuole organization	5/394	71/22094	0.0087471	0.198216	0.177573	AT2G31260/AT3G49590/AT4G30790/AT5G40450/AT5G46860	5
GO:0016579	protein deubiquitination	5/394	71/22094	0.0087471	0.198216	0.177573	AT1G47740/AT1G50670/AT3G02070/AT3G62940/AT4G22285	5
GO:0048767	root hair elongation	5/394	72/22094	0.00926586	0.198387	0.177726	AT1G04160/AT1G20090/AT3G05580/AT4G15290/AT5G61980	5
GO:0010102	lateral root morphogenesis	5/394	74/22094	0.0103662	0.212173	0.190077	AT2G04160/AT2G38120/AT4G01630/AT5G20730/AT5G56320	5
GO:0045595	regulation of cell differentiation	5/394	74/22094	0.0103662	0.212173	0.190077	AT1G43700/AT1G78080/AT1G79580/AT4G00830/AT5G13990	5
GO:0010101	post-embryonic root morphogenesis	5/394	75/22094	0.0109486	0.21375	0.191489	AT2G04160/AT2G38120/AT4G01630/AT5G20730/AT5G56320	5
GO:0045454	cell redox homeostasis	5/394	75/22094	0.0109486	0.21375	0.191489	AT1G04980/AT2G01270/AT2G32920/AT4G35090/AT5G10860	5
GO:0010941	regulation of cell death	5/394	90/22094	0.0225046	0.246192	0.220553	AT1G02170/AT1G17560/AT1G79340/AT3G57330/AT4G19700	5
GO:0070646	protein modification by small protein removal	5/394	90/22094	0.0225046	0.246192	0.220553	AT1G47740/AT1G50670/AT3G02070/AT3G62940/AT4G22285	5
GO:0051604	protein maturation	5/394	91/22094	0.0234768	0.254633	0.228115	AT1G07510/AT1G79340/AT2G16710/AT4G01940/AT5G03905	5
GO:0009630	gravitropism	5/394	97/22094	0.0298787	0.260391	0.233273	AT1G54490/AT1G70560/AT2G38120/AT5G20730/AT5G46860	5
GO:0034976	response to endoplasmic reticulum stress	5/394	97/22094	0.0298787	0.260391	0.233273	AT1G04980/AT1G50670/AT2G32920/AT3G53230/AT5G05750	5
GO:0006402	mRNA catabolic process	5/394	107/22094	0.0427932	0.31625	0.283315	AT1G54490/AT1G79270/AT3G22270/AT5G07350/AT5G61780	5
GO:0071482	cellular response to light stimulus	5/394	107/22094	0.0427932	0.31625	0.283315	AT1G78080/AT2G24790/AT2G26670/AT5G20730/AT5G49230	5
GO:0016050	vesicle organization	5/394	112/22094	0.0503339	0.33428	0.299467	AT1G05520/AT1G59820/AT4G40080/AT5G46860/AT5G61010	5
GO:0071478	cellular response to radiation	5/394	114/22094	0.0535548	0.33428	0.299467	AT1G78080/AT2G24790/AT2G26670/AT5G20730/AT5G49230	5
GO:0001558	regulation of cell growth	5/394	116/22094	0.0568928	0.348778	0.312455	AT3G01470/AT3G02170/AT3G12280/AT5G13990/AT5G54380	5
GO:0090697	post-embryonic plant organ morphogenesis	5/394	121/22094	0.0657496	0.37754	0.338221	AT2G04160/AT2G38120/AT4G01630/AT5G20730/AT5G56320	5
GO:0002682	regulation of immune system process	5/394	123/22094	0.069496	0.3868	0.346518	AT1G09770/AT1G64280/AT1G80840/AT4G00830/AT5G59890	5
GO:0098656	anion transmembrane transport	5/394	126/22094	0.0753323	0.398319	0.356837	AT2G38120/AT2G40420/AT3G30390/AT5G20090/AT5G65990	5
GO:0006401	RNA catabolic process	5/394	130/22094	0.083514	0.41889	0.375266	AT1G54490/AT1G79270/AT3G22270/AT5G07350/AT5G61780	5
GO:0010200	response to chitin	5/394	142/22094	0.110718	0.48224	0.432018	AT1G32640/AT1G80840/AT3G53600/AT4G37260/AT5G59450	5
GO:0044087	regulation of cellular component biogenesis	5/394	142/22094	0.110718	0.48224	0.432018	AT1G32640/AT2G19760/AT2G46225/AT5G54650/AT5G61010	5
GO:0017038	protein import	5/394	143/22094	0.113158	0.489078	0.438144	AT1G06950/AT1G09270/AT3G47520/AT4G12760/AT5G55200	5
GO:0006633	fatty acid biosynthetic process	5/394	153/22094	0.13894	0.527062	0.472172	AT1G19440/AT1G24360/AT1G54580/AT1G76690/AT5G15530	5
GO:0006486	protein glycosylation	5/394	159/22094	0.155539	0.545246	0.488462	AT1G61790/AT2G35610/AT3G50920/AT4G16710/AT4G38040	5
GO:0043413	macromolecule glycosylation	5/394	159/22094	0.155539	0.545246	0.488462	AT1G61790/AT2G35610/AT3G50920/AT4G16710/AT4G38040	5
GO:0009101	glycoprotein biosynthetic process	5/394	160/22094	0.158382	0.549227	0.492029	AT1G61790/AT2G35610/AT3G50920/AT4G16710/AT4G38040	5
GO:0070085	glycosylation	5/394	166/22094	0.175878	0.564176	0.50542	AT1G61790/AT2G35610/AT3G50920/AT4G16710/AT4G38040	5
GO:0009100	glycoprotein metabolic process	5/394	169/22094	0.18489	0.56537	0.506491	AT1G61790/AT2G35610/AT3G50920/AT4G16710/AT4G38040	5
GO:0048638	regulation of developmental growth	5/394	170/22094	0.187932	0.56537	0.506491	AT2G26670/AT3G02170/AT5G13990/AT5G54380/AT5G56040	5
GO:0042545	cell wall modification	5/394	173/22094	0.197162	0.566765	0.50774	AT2G20750/AT4G01630/AT5G02260/AT5G04960/AT5G56320	5
GO:0044550	secondary metabolite biosynthetic process	5/394	173/22094	0.197162	0.566765	0.50774	AT1G32640/AT2G40890/AT4G00830/AT5G04330/AT5G13930	5
GO:0000226	microtubule cytoskeleton organization	5/394	177/22094	0.209707	0.57372	0.513971	AT1G20090/AT2G29550/AT3G02180/AT3G53230/AT5G14790	5
GO:0048193	Golgi vesicle transport	5/394	180/22094	0.219281	0.57372	0.513971	AT1G05520/AT1G21900/AT1G59820/AT1G79990/AT4G17170	5
GO:0046486	glycerolipid metabolic process	5/394	188/22094	0.245433	0.57372	0.513971	AT1G22620/AT2G03890/AT3G10550/AT3G50920/AT4G15130	5
GO:0055082	cellular chemical homeostasis	5/394	198/22094	0.279174	0.591094	0.529536	AT1G07810/AT1G78310/AT3G20040/AT4G08230/AT5G58070	5
GO:0016458	gene silencing	5/394	200/22094	0.286035	0.593998	0.532137	AT1G54690/AT3G48050/AT4G29830/AT5G07350/AT5G61780	5
GO:0031399	regulation of protein modification process	5/394	208/22094	0.313766	0.609893	0.546377	AT2G01680/AT2G36060/AT3G49590/AT4G00830/AT4G30790	5
GO:0034637	cellular carbohydrate biosynthetic process	5/394	233/22094	0.401837	0.654598	0.586426	AT1G70290/AT2G35610/AT3G06550/AT4G15290/AT5G01620	5
GO:0007017	microtubule-based process	5/394	241/22094	0.429936	0.671082	0.601193	AT1G20090/AT2G29550/AT3G02180/AT3G53230/AT5G14790	5
GO:0006631	fatty acid metabolic process	5/394	246/22094	0.447367	0.674411	0.604175	AT1G19440/AT1G24360/AT1G54580/AT1G76690/AT5G15530	5
GO:0010608	posttranscriptional regulation of gene expression	5/394	251/22094	0.464662	0.683555	0.612367	AT1G79270/AT3G01470/AT3G10360/AT3G48050/AT4G29830	5
GO:0010817	regulation of hormone levels	5/394	254/22094	0.474962	0.690301	0.618411	AT1G04180/AT1G59820/AT1G70560/AT2G38120/AT5G13930	5
GO:0051301	cell division	5/394	269/22094	0.525388	0.718446	0.643624	AT1G54490/AT3G12280/AT3G21510/AT4G15290/AT5G61210	5
GO:0030001	metal ion transport	5/394	276/22094	0.548195	0.733817	0.657395	AT1G07810/AT2G28160/AT3G57330/AT4G08230/AT5G59520	5
GO:0050801	ion homeostasis	5/394	291/22094	0.595209	0.749814	0.671726	AT1G07810/AT1G78310/AT3G57330/AT4G08230/AT5G58070	5
GO:0043161	proteasome-mediated ubiquitin-dependent protein catabolic process	5/394	294/22094	0.604281	0.751061	0.672843	AT1G50670/AT1G61150/AT3G53230/AT4G19700/AT5G05750	5
GO:0010498	proteasomal protein catabolic process	5/394	313/22094	0.658951	0.77569	0.694907	AT1G50670/AT1G61150/AT3G53230/AT4G19700/AT5G05750	5
GO:0050790	regulation of catalytic activity	5/394	340/22094	0.727834	0.820996	0.735495	AT2G43490/AT3G49590/AT4G19700/AT5G38610/AT5G53570	5
GO:0009555	pollen development	5/394	350/22094	0.750648	0.830822	0.744297	AT1G18640/AT3G09090/AT3G12280/AT4G05330/AT4G29380	5
GO:0071396	cellular response to lipid	5/394	367/22094	0.786125	0.851915	0.763194	AT1G18890/AT1G49720/AT3G17410/AT4G33360/AT5G54380	5
GO:0006325	chromatin organization	5/394	374/22094	0.79955	0.857675	0.768353	AT1G54690/AT3G49850/AT4G00830/AT4G29830/AT5G67580	5
GO:0006366	transcription by RNA polymerase II	5/394	477/22094	0.929813	0.946977	0.848356	AT1G32640/AT2G38560/AT2G42780/AT3G12280/AT3G24520	5
GO:1903008	organelle disassembly	4/394	31/22094	0.00214121	0.0814884	0.0730019	AT2G31260/AT3G49590/AT3G53230/AT4G30790	4
GO:0003333	amino acid transmembrane transport	4/394	34/22094	0.0030262	0.0960061	0.0860077	AT2G38120/AT2G40420/AT3G30390/AT5G65990	4
GO:0009828	plant-type cell wall loosening	4/394	37/22094	0.00413287	0.114013	0.102139	AT2G20750/AT4G01630/AT5G02260/AT5G56320	4
GO:0000027	ribosomal large subunit assembly	4/394	43/22094	0.00710366	0.170086	0.152372	AT1G74060/AT2G44860/AT3G53430/AT5G60670	4
GO:0010017	red or far-red light signaling pathway	4/394	54/22094	0.0156323	0.239236	0.214322	AT1G78080/AT2G24790/AT2G26670/AT5G49230	4
GO:0032956	regulation of actin cytoskeleton organization	4/394	55/22094	0.0166275	0.239236	0.214322	AT1G20090/AT2G19760/AT2G46225/AT5G54650	4
GO:0010311	lateral root formation	4/394	56/22094	0.0176614	0.239236	0.214322	AT2G38120/AT4G01630/AT5G20730/AT5G56320	4
GO:0032970	regulation of actin filament-based process	4/394	56/22094	0.0176614	0.239236	0.214322	AT1G20090/AT2G19760/AT2G46225/AT5G54650	4
GO:0071489	cellular response to red or far red light	4/394	56/22094	0.0176614	0.239236	0.214322	AT1G78080/AT2G24790/AT2G26670/AT5G49230	4
GO:0008154	actin polymerization or depolymerization	4/394	57/22094	0.0187346	0.239236	0.214322	AT2G19760/AT2G46225/AT5G54650/AT5G59890	4
GO:0051258	protein polymerization	4/394	62/22094	0.0247008	0.259052	0.232073	AT2G19760/AT2G46225/AT4G24690/AT5G54650	4
GO:0009827	plant-type cell wall modification	4/394	64/22094	0.027373	0.259052	0.232073	AT2G20750/AT4G01630/AT5G02260/AT5G56320	4
GO:0031348	negative regulation of defense response	4/394	65/22094	0.0287712	0.259052	0.232073	AT1G11310/AT1G13960/AT1G64280/AT4G00830	4
GO:0010374	stomatal complex development	4/394	66/22094	0.0302112	0.260803	0.233642	AT1G32640/AT3G12280/AT4G26690/AT5G55480	4
GO:0043067	regulation of programmed cell death	4/394	69/22094	0.0347828	0.286518	0.256679	AT1G02170/AT1G79340/AT3G57330/AT4G19700	4
GO:0009813	flavonoid biosynthetic process	4/394	78/22094	0.0507778	0.33428	0.299467	AT1G32640/AT2G26670/AT2G40890/AT5G13930	4
GO:0042430	indole-containing compound metabolic process	4/394	78/22094	0.0507778	0.33428	0.299467	AT1G32640/AT1G70560/AT4G37400/AT5G05590	4
GO:0051493	regulation of cytoskeleton organization	4/394	82/22094	0.0589808	0.355015	0.318043	AT1G20090/AT2G19760/AT2G46225/AT5G54650	4
GO:0032940	secretion by cell	4/394	85/22094	0.0655681	0.37754	0.338221	AT5G07350/AT5G13990/AT5G61010/AT5G61780	4
GO:0010026	trichome differentiation	4/394	88/22094	0.0725221	0.392615	0.351727	AT2G46225/AT3G12280/AT4G26690/AT5G55480	4
GO:0043648	dicarboxylic acid metabolic process	4/394	89/22094	0.0749203	0.397799	0.356371	AT2G41220/AT2G45440/AT3G47520/AT3G59890	4
GO:0009812	flavonoid metabolic process	4/394	94/22094	0.0875004	0.420682	0.37687	AT1G32640/AT2G26670/AT2G40890/AT5G13930	4
GO:0045165	cell fate commitment	4/394	94/22094	0.0875004	0.420682	0.37687	AT1G79580/AT3G12280/AT4G00830/AT5G02820	4
GO:0046903	secretion	4/394	94/22094	0.0875004	0.420682	0.37687	AT5G07350/AT5G13990/AT5G61010/AT5G61780	4
GO:0090626	plant epidermis morphogenesis	4/394	94/22094	0.0875004	0.420682	0.37687	AT2G46225/AT3G12280/AT4G26690/AT5G55480	4
GO:0009926	auxin polar transport	4/394	95/22094	0.0901319	0.426781	0.382335	AT1G59820/AT1G70560/AT2G38120/AT5G13930	4
GO:0006888	endoplasmic reticulum to Golgi vesicle-mediated transport	4/394	97/22094	0.0955073	0.443952	0.397717	AT1G05520/AT1G21900/AT1G79990/AT4G17170	4
GO:0010119	regulation of stomatal movement	4/394	97/22094	0.0955073	0.443952	0.397717	AT1G20090/AT2G26670/AT5G20090/AT5G44790	4
GO:0022604	regulation of cell morphogenesis	4/394	100/22094	0.103846	0.470644	0.42163	AT1G20090/AT3G02170/AT5G13990/AT5G54380	4
GO:0045088	regulation of innate immune response	4/394	102/22094	0.109584	0.48224	0.432018	AT1G09770/AT1G64280/AT4G00830/AT5G59890	4
GO:0032269	negative regulation of cellular protein metabolic process	4/394	104/22094	0.11546	0.49333	0.441953	AT1G79270/AT3G01470/AT3G48050/AT4G19700	4
GO:0051248	negative regulation of protein metabolic process	4/394	105/22094	0.11845	0.499377	0.44737	AT1G79270/AT3G01470/AT3G48050/AT4G19700	4
GO:0009741	response to brassinosteroid	4/394	106/22094	0.121472	0.502239	0.449934	AT1G17560/AT3G16570/AT4G00720/AT5G54380	4
GO:0000160	phosphorelay signal transduction system	4/394	109/22094	0.130735	0.516832	0.463007	AT1G54490/AT1G78080/AT3G21510/AT5G44790	4
GO:0042273	ribosomal large subunit biogenesis	4/394	109/22094	0.130735	0.516832	0.463007	AT1G74060/AT2G44860/AT3G53430/AT5G60670	4
GO:0007034	vacuolar transport	4/394	110/22094	0.133886	0.51798	0.464036	AT4G24690/AT4G29380/AT5G45130/AT5G46860	4
GO:0071395	cellular response to jasmonic acid stimulus	4/394	111/22094	0.137068	0.523915	0.469353	AT1G32640/AT1G64280/AT3G53600/AT4G00830	4
GO:0140352	export from cell	4/394	111/22094	0.137068	0.523915	0.469353	AT5G07350/AT5G13990/AT5G61010/AT5G61780	4
GO:0006913	nucleocytoplasmic transport	4/394	112/22094	0.140281	0.527062	0.472172	AT1G09270/AT1G43700/AT3G49990/AT4G12760	4
GO:0050776	regulation of immune response	4/394	112/22094	0.140281	0.527062	0.472172	AT1G09770/AT1G64280/AT4G00830/AT5G59890	4
GO:0051169	nuclear transport	4/394	112/22094	0.140281	0.527062	0.472172	AT1G09270/AT1G43700/AT3G49990/AT4G12760	4
GO:0060918	auxin transport	4/394	114/22094	0.146795	0.5375	0.481523	AT1G59820/AT1G70560/AT2G38120/AT5G13930	4
GO:0030258	lipid modification	4/394	115/22094	0.150095	0.544457	0.487755	AT1G22620/AT2G03890/AT3G10550/AT3G58490	4
GO:0009914	hormone transport	4/394	117/22094	0.15678	0.548082	0.491003	AT1G59820/AT1G70560/AT2G38120/AT5G13930	4
GO:0070838	divalent metal ion transport	4/394	120/22094	0.16701	0.549227	0.492029	AT1G07810/AT3G57330/AT4G08230/AT5G59520	4
GO:0072511	divalent inorganic cation transport	4/394	122/22094	0.173959	0.564176	0.50542	AT1G07810/AT3G57330/AT4G08230/AT5G59520	4
GO:0080167	response to karrikin	4/394	128/22094	0.195375	0.566051	0.5071	AT1G06040/AT4G24110/AT4G37470/AT5G19520	4
GO:1905393	plant organ formation	4/394	128/22094	0.195375	0.566051	0.5071	AT2G38120/AT4G01630/AT5G20730/AT5G56320	4
GO:0006875	cellular metal ion homeostasis	4/394	131/22094	0.206375	0.57372	0.513971	AT1G07810/AT1G78310/AT4G08230/AT5G58070	4
GO:0012501	programmed cell death	4/394	146/22094	0.263693	0.578993	0.518695	AT1G02170/AT1G79340/AT3G57330/AT4G19700	4
GO:0006650	glycerophospholipid metabolic process	4/394	150/22094	0.279477	0.591094	0.529536	AT1G22620/AT2G03890/AT3G10550/AT4G15130	4
GO:0016114	terpenoid biosynthetic process	4/394	155/22094	0.299405	0.599753	0.537292	AT2G26670/AT5G07350/AT5G42600/AT5G61780	4
GO:0030003	cellular cation homeostasis	4/394	159/22094	0.315467	0.610256	0.546702	AT1G07810/AT1G78310/AT4G08230/AT5G58070	4
GO:0000302	response to reactive oxygen species	4/394	162/22094	0.327562	0.615265	0.551189	AT3G10930/AT4G35090/AT5G05410/AT5G58070	4
GO:0051247	positive regulation of protein metabolic process	4/394	162/22094	0.327562	0.615265	0.551189	AT2G36060/AT3G49590/AT3G53230/AT4G30790	4
GO:0051093	negative regulation of developmental process	4/394	165/22094	0.339684	0.622019	0.55724	AT1G43700/AT2G38560/AT3G07650/AT4G29830	4
GO:0009860	pollen tube growth	4/394	168/22094	0.351821	0.626197	0.560982	AT1G20090/AT3G05580/AT5G13990/AT5G47200	4
GO:0009909	regulation of flower development	4/394	168/22094	0.351821	0.626197	0.560982	AT2G24790/AT2G38560/AT4G00830/AT4G29830	4
GO:0051640	organelle localization	4/394	169/22094	0.355868	0.632488	0.566619	AT1G04160/AT3G49990/AT5G42880/AT5G46860	4
GO:0006873	cellular ion homeostasis	4/394	170/22094	0.359915	0.632633	0.566749	AT1G07810/AT1G78310/AT4G08230/AT5G58070	4
GO:0009751	response to salicylic acid	4/394	170/22094	0.359915	0.632633	0.566749	AT1G13960/AT1G64280/AT1G80840/AT2G45820	4
GO:0003002	regionalization	4/394	179/22094	0.396258	0.647171	0.579772	AT1G70560/AT1G79580/AT2G20120/AT4G24220	4
GO:0022603	regulation of anatomical structure morphogenesis	4/394	179/22094	0.396258	0.647171	0.579772	AT1G20090/AT3G02170/AT5G13990/AT5G54380	4
GO:0055065	metal ion homeostasis	4/394	183/22094	0.412318	0.661273	0.592405	AT1G07810/AT1G78310/AT4G08230/AT5G58070	4
GO:0046777	protein autophosphorylation	4/394	189/22094	0.436228	0.672871	0.602796	AT1G18890/AT2G03890/AT4G00720/AT5G54380	4
GO:0008299	isoprenoid biosynthetic process	4/394	193/22094	0.452018	0.677201	0.606675	AT2G26670/AT5G07350/AT5G42600/AT5G61780	4
GO:0033692	cellular polysaccharide biosynthetic process	4/394	195/22094	0.459859	0.67935	0.6086	AT2G35610/AT3G06550/AT4G15290/AT5G01620	4
GO:0009738	abscisic acid-activated signaling pathway	4/394	202/22094	0.486987	0.69593	0.623454	AT1G18890/AT1G49720/AT3G17410/AT4G33360	4
GO:0009814	defense response, incompatible interaction	4/394	208/22094	0.509792	0.711305	0.637227	AT1G11310/AT1G64280/AT5G52640/AT5G54380	4
GO:0007389	pattern specification process	4/394	212/22094	0.524739	0.718331	0.643522	AT1G70560/AT1G79580/AT2G20120/AT4G24220	4
GO:0006644	phospholipid metabolic process	4/394	218/22094	0.54674	0.733382	0.657005	AT1G22620/AT2G03890/AT3G10550/AT4G15130	4
GO:0048868	pollen tube development	4/394	226/22094	0.575231	0.744163	0.666663	AT1G20090/AT3G05580/AT5G13990/AT5G47200	4
GO:0098662	inorganic cation transmembrane transport	4/394	229/22094	0.585652	0.745532	0.66789	AT1G07810/AT3G57330/AT4G02620/AT5G59520	4
GO:0016052	carbohydrate catabolic process	4/394	233/22094	0.599314	0.749814	0.671726	AT3G20040/AT4G29220/AT5G04960/AT5G55700	4
GO:0000271	polysaccharide biosynthetic process	4/394	234/22094	0.602687	0.749814	0.671726	AT2G35610/AT3G06550/AT4G15290/AT5G01620	4
GO:0071215	cellular response to abscisic acid stimulus	4/394	234/22094	0.602687	0.749814	0.671726	AT1G18890/AT1G49720/AT3G17410/AT4G33360	4
GO:0097306	cellular response to alcohol	4/394	234/22094	0.602687	0.749814	0.671726	AT1G18890/AT1G49720/AT3G17410/AT4G33360	4
GO:0055080	cation homeostasis	4/394	236/22094	0.609382	0.752243	0.673902	AT1G07810/AT1G78310/AT4G08230/AT5G58070	4
GO:0098655	cation transmembrane transport	4/394	236/22094	0.609382	0.752243	0.673902	AT1G07810/AT3G57330/AT4G02620/AT5G59520	4
GO:0009658	chloroplast organization	4/394	240/22094	0.622562	0.758916	0.67988	AT1G06950/AT3G47520/AT4G01940/AT5G42880	4
GO:0098660	inorganic ion transmembrane transport	4/394	252/22094	0.660388	0.77569	0.694907	AT1G07810/AT3G57330/AT4G02620/AT5G59520	4
GO:0098771	inorganic ion homeostasis	4/394	252/22094	0.660388	0.77569	0.694907	AT1G07810/AT1G78310/AT4G08230/AT5G58070	4
GO:0048831	regulation of shoot system development	4/394	266/22094	0.701176	0.807434	0.723345	AT2G24790/AT2G38560/AT4G00830/AT4G29830	4
GO:0048507	meristem development	4/394	284/22094	0.748275	0.830762	0.744243	AT1G70560/AT2G26670/AT3G54280/AT5G56040	4
GO:0000278	mitotic cell cycle	4/394	289/22094	0.760304	0.833902	0.747057	AT2G29550/AT3G12280/AT3G53230/AT4G15290	4
GO:0008380	RNA splicing	4/394	298/22094	0.780828	0.849075	0.760649	AT2G24590/AT2G47640/AT3G63400/AT4G22285	4
GO:0045892	negative regulation of transcription, DNA-templated	4/394	309/22094	0.803997	0.858815	0.769375	AT1G54690/AT1G68840/AT1G80840/AT5G63320	4
GO:1902679	negative regulation of RNA biosynthetic process	4/394	311/22094	0.80799	0.860906	0.771248	AT1G54690/AT1G68840/AT1G80840/AT5G63320	4
GO:1903507	negative regulation of nucleic acid-templated transcription	4/394	311/22094	0.80799	0.860906	0.771248	AT1G54690/AT1G68840/AT1G80840/AT5G63320	4
GO:0051253	negative regulation of RNA metabolic process	4/394	322/22094	0.828779	0.873249	0.782306	AT1G54690/AT1G68840/AT1G80840/AT5G63320	4
GO:0045934	negative regulation of nucleobase-containing compound metabolic process	4/394	339/22094	0.857213	0.894827	0.801637	AT1G54690/AT1G68840/AT1G80840/AT5G63320	4
GO:0006357	regulation of transcription by RNA polymerase II	4/394	425/22094	0.946977	0.957908	0.858148	AT1G32640/AT2G38560/AT3G12280/AT3G24520	4
GO:0034660	ncRNA metabolic process	4/394	460/22094	0.96558	0.971706	0.870509	AT1G54490/AT4G28450/AT4G31180/AT5G18380	4
GO:0097428	protein maturation by iron-sulfur cluster transfer	3/394	14/22094	0.00176991	0.079364	0.0710988	AT2G16710/AT4G01940/AT5G03905	3
GO:0044804	autophagy of nucleus	3/394	15/22094	0.0021833	0.0814884	0.0730019	AT2G31260/AT3G49590/AT4G30790	3
GO:0000422	autophagy of mitochondrion	3/394	17/22094	0.00317784	0.096016	0.0860166	AT2G31260/AT3G49590/AT4G30790	3
GO:0061726	mitochondrion disassembly	3/394	17/22094	0.00317784	0.096016	0.0860166	AT2G31260/AT3G49590/AT4G30790	3
GO:0010052	guard cell differentiation	3/394	18/22094	0.0037634	0.10854	0.0972363	AT3G12280/AT4G26690/AT5G55480	3
GO:0009612	response to mechanical stimulus	3/394	20/22094	0.00512092	0.126703	0.113508	AT1G43700/AT5G19520/AT5G61210	3
GO:0000045	autophagosome assembly	3/394	30/22094	0.0159974	0.239236	0.214322	AT2G31260/AT3G49590/AT4G30790	3
GO:0007264	small GTPase mediated signal transduction	3/394	30/22094	0.0159974	0.239236	0.214322	AT1G01960/AT1G20090/AT4G35380	3
GO:0010103	stomatal complex morphogenesis	3/394	30/22094	0.0159974	0.239236	0.214322	AT3G12280/AT4G26690/AT5G55480	3
GO:0046839	phospholipid dephosphorylation	3/394	30/22094	0.0159974	0.239236	0.214322	AT1G22620/AT3G10550/AT3G58490	3
GO:1905037	autophagosome organization	3/394	32/22094	0.0190409	0.239236	0.214322	AT2G31260/AT3G49590/AT4G30790	3
GO:0052546	cell wall pectin metabolic process	3/394	33/22094	0.0206742	0.244012	0.218599	AT2G35610/AT4G00740/AT5G04960	3
GO:1901000	regulation of response to salt stress	3/394	33/22094	0.0206742	0.244012	0.218599	AT1G78310/AT4G37260/AT5G58070	3
GO:0000028	ribosomal small subunit assembly	3/394	37/22094	0.0279528	0.259052	0.232073	AT3G11940/AT5G15520/AT5G52650	3
GO:0016226	iron-sulfur cluster assembly	3/394	37/22094	0.0279528	0.259052	0.232073	AT2G16710/AT4G01940/AT5G03905	3
GO:0030833	regulation of actin filament polymerization	3/394	37/22094	0.0279528	0.259052	0.232073	AT2G19760/AT2G46225/AT5G54650	3
GO:0031163	metallo-sulfur cluster assembly	3/394	37/22094	0.0279528	0.259052	0.232073	AT2G16710/AT4G01940/AT5G03905	3
GO:0072583	clathrin-dependent endocytosis	3/394	37/22094	0.0279528	0.259052	0.232073	AT1G21660/AT2G40060/AT4G40080	3
GO:2000070	regulation of response to water deprivation	3/394	37/22094	0.0279528	0.259052	0.232073	AT3G10550/AT3G17410/AT3G53600	3
GO:0042631	cellular response to water deprivation	3/394	38/22094	0.0299583	0.260391	0.233273	AT3G10550/AT3G53600/AT5G12140	3
GO:0060548	negative regulation of cell death	3/394	38/22094	0.0299583	0.260391	0.233273	AT1G17560/AT3G57330/AT4G19700	3
GO:0030041	actin filament polymerization	3/394	39/22094	0.0320378	0.272858	0.244442	AT2G19760/AT2G46225/AT5G54650	3
GO:0071462	cellular response to water stimulus	3/394	39/22094	0.0320378	0.272858	0.244442	AT3G10550/AT3G53600/AT5G12140	3
GO:0047484	regulation of response to osmotic stress	3/394	41/22094	0.0364168	0.296237	0.265385	AT1G78310/AT4G37260/AT5G58070	3
GO:0008064	regulation of actin polymerization or depolymerization	3/394	42/22094	0.0387155	0.304436	0.272731	AT2G19760/AT2G46225/AT5G54650	3
GO:0030832	regulation of actin filament length	3/394	42/22094	0.0387155	0.304436	0.272731	AT2G19760/AT2G46225/AT5G54650	3
GO:0110053	regulation of actin filament organization	3/394	42/22094	0.0387155	0.304436	0.272731	AT2G19760/AT2G46225/AT5G54650	3
GO:0030433	ubiquitin-dependent ERAD pathway	3/394	43/22094	0.0410864	0.311084	0.278687	AT1G50670/AT3G53230/AT5G05750	3
GO:0032271	regulation of protein polymerization	3/394	43/22094	0.0410864	0.311084	0.278687	AT2G19760/AT2G46225/AT5G54650	3
GO:0006898	receptor-mediated endocytosis	3/394	44/22094	0.0435289	0.318445	0.285281	AT1G21660/AT2G40060/AT4G40080	3
GO:0009067	aspartate family amino acid biosynthetic process	3/394	45/22094	0.0460423	0.324598	0.290793	AT2G45440/AT3G59890/AT4G29840	3
GO:0006487	protein N-linked glycosylation	3/394	46/22094	0.0486259	0.329285	0.294992	AT1G61790/AT3G50920/AT4G16710	3
GO:0006414	translational elongation	3/394	48/22094	0.0540011	0.33428	0.299467	AT2G27720/AT5G57290/AT5G60390	3
GO:0017148	negative regulation of translation	3/394	50/22094	0.059648	0.355368	0.318359	AT1G79270/AT3G01470/AT3G48050	3
GO:1902903	regulation of supramolecular fiber organization	3/394	50/22094	0.059648	0.355368	0.318359	AT2G19760/AT2G46225/AT5G54650	3
GO:0034249	negative regulation of cellular amide metabolic process	3/394	52/22094	0.06556	0.37754	0.338221	AT1G79270/AT3G01470/AT3G48050	3
GO:0042435	indole-containing compound biosynthetic process	3/394	54/22094	0.0717296	0.392615	0.351727	AT1G32640/AT1G70560/AT5G05590	3
GO:0051170	import into nucleus	3/394	55/22094	0.0749086	0.397799	0.356371	AT1G09270/AT1G43700/AT4G12760	3
GO:0006900	vesicle budding from membrane	3/394	56/22094	0.078149	0.408111	0.365609	AT1G05520/AT1G59820/AT4G40080	3
GO:0036503	ERAD pathway	3/394	57/22094	0.0814498	0.418651	0.375051	AT1G50670/AT3G53230/AT5G05750	3
GO:0044089	positive regulation of cellular component biogenesis	3/394	57/22094	0.0814498	0.418651	0.375051	AT2G46225/AT5G54650/AT5G61010	3
GO:0051606	detection of stimulus	3/394	57/22094	0.0814498	0.418651	0.375051	AT2G26670/AT3G51920/AT5G19520	3
GO:0010286	heat acclimation	3/394	58/22094	0.0848099	0.420682	0.37687	AT1G54490/AT5G05410/AT5G58070	3
GO:0019827	stem cell population maintenance	3/394	59/22094	0.0882283	0.420682	0.37687	AT1G70560/AT3G12280/AT3G22270	3
GO:0098727	maintenance of cell number	3/394	59/22094	0.0882283	0.420682	0.37687	AT1G70560/AT3G12280/AT3G22270	3
GO:0009066	aspartate family amino acid metabolic process	3/394	61/22094	0.0952355	0.443952	0.397717	AT2G45440/AT3G59890/AT4G29840	3
GO:0071229	cellular response to acid chemical	3/394	61/22094	0.0952355	0.443952	0.397717	AT3G10550/AT3G53600/AT5G12140	3
GO:0010114	response to red light	3/394	63/22094	0.102462	0.466038	0.417503	AT2G24790/AT2G46260/AT5G49230	3
GO:0030243	cellulose metabolic process	3/394	65/22094	0.1099	0.48224	0.432018	AT4G15290/AT4G26690/AT5G55480	3
GO:0043455	regulation of secondary metabolic process	3/394	65/22094	0.1099	0.48224	0.432018	AT4G00830/AT5G07350/AT5G61780	3
GO:0006576	cellular biogenic amine metabolic process	3/394	66/22094	0.113694	0.489078	0.438144	AT1G32640/AT1G65840/AT5G05590	3
GO:0043254	regulation of protein-containing complex assembly	3/394	66/22094	0.113694	0.489078	0.438144	AT2G19760/AT2G46225/AT5G54650	3
GO:0035967	cellular response to topologically incorrect protein	3/394	67/22094	0.117538	0.497186	0.445407	AT1G50670/AT3G53230/AT5G05750	3
GO:0061025	membrane fusion	3/394	68/22094	0.12143	0.502239	0.449934	AT4G32150/AT5G46860/AT5G61210	3
GO:0006816	calcium ion transport	3/394	69/22094	0.125368	0.511551	0.458276	AT1G07810/AT3G57330/AT4G08230	3
GO:0031401	positive regulation of protein modification process	3/394	70/22094	0.129352	0.514884	0.461262	AT2G36060/AT3G49590/AT4G30790	3
GO:0042542	response to hydrogen peroxide	3/394	70/22094	0.129352	0.514884	0.461262	AT3G10930/AT4G35090/AT5G05410	3
GO:0010051	xylem and phloem pattern formation	3/394	71/22094	0.133381	0.51798	0.464036	AT1G70560/AT2G20120/AT4G24220	3
GO:0010224	response to UV-B	3/394	74/22094	0.14572	0.5375	0.481523	AT3G53600/AT5G05410/AT5G13930	3
GO:0035966	response to topologically incorrect protein	3/394	74/22094	0.14572	0.5375	0.481523	AT1G50670/AT3G53230/AT5G05750	3
GO:0051510	regulation of unidimensional cell growth	3/394	76/22094	0.154147	0.54488	0.488135	AT3G02170/AT5G13990/AT5G54380	3
GO:2000242	negative regulation of reproductive process	3/394	76/22094	0.154147	0.54488	0.488135	AT2G38560/AT3G07650/AT4G29830	3
GO:0032984	protein-containing complex disassembly	3/394	78/22094	0.162722	0.549227	0.492029	AT1G21660/AT3G53230/AT5G59890	3
GO:0051273	beta-glucan metabolic process	3/394	78/22094	0.162722	0.549227	0.492029	AT4G15290/AT4G26690/AT5G55480	3
GO:0009873	ethylene-activated signaling pathway	3/394	79/22094	0.167062	0.549227	0.492029	AT1G54490/AT1G78080/AT5G44790	3
GO:0032535	regulation of cellular component size	3/394	79/22094	0.167062	0.549227	0.492029	AT2G19760/AT2G46225/AT5G54650	3
GO:0090066	regulation of anatomical structure size	3/394	79/22094	0.167062	0.549227	0.492029	AT2G19760/AT2G46225/AT5G54650	3
GO:0002181	cytoplasmic translation	3/394	82/22094	0.18028	0.564878	0.50605	AT1G74060/AT3G06700/AT4G16720	3
GO:0032103	positive regulation of response to external stimulus	3/394	83/22094	0.184748	0.56537	0.506491	AT1G09770/AT5G20150/AT5G59890	3
GO:1903311	regulation of mRNA metabolic process	3/394	83/22094	0.184748	0.56537	0.506491	AT1G54490/AT1G79270/AT2G24590	3
GO:0000041	transition metal ion transport	3/394	84/22094	0.189245	0.56537	0.506491	AT1G07810/AT2G28160/AT5G59520	3
GO:0009624	response to nematode	3/394	84/22094	0.189245	0.56537	0.506491	AT1G20840/AT2G22840/AT2G38120	3
GO:0044106	cellular amine metabolic process	3/394	85/22094	0.19377	0.56537	0.506491	AT1G32640/AT1G65840/AT5G05590	3
GO:0046488	phosphatidylinositol metabolic process	3/394	85/22094	0.19377	0.56537	0.506491	AT1G22620/AT2G03890/AT3G10550	3
GO:0071369	cellular response to ethylene stimulus	3/394	86/22094	0.198321	0.566824	0.507793	AT1G54490/AT1G78080/AT5G44790	3
GO:0009834	plant-type secondary cell wall biogenesis	3/394	88/22094	0.2075	0.57372	0.513971	AT1G32640/AT1G79580/AT3G06550	3
GO:0010638	positive regulation of organelle organization	3/394	88/22094	0.2075	0.57372	0.513971	AT2G46225/AT5G54650/AT5G61010	3
GO:0009637	response to blue light	3/394	89/22094	0.212125	0.57372	0.513971	AT3G01470/AT5G20730/AT5G49230	3
GO:0070592	cell wall polysaccharide biosynthetic process	3/394	89/22094	0.212125	0.57372	0.513971	AT2G35610/AT3G06550/AT5G01620	3
GO:0009072	aromatic amino acid family metabolic process	3/394	90/22094	0.216772	0.57372	0.513971	AT1G31860/AT1G32640/AT5G05590	3
GO:0006897	endocytosis	3/394	91/22094	0.22144	0.57372	0.513971	AT1G21660/AT2G40060/AT4G40080	3
GO:0009896	positive regulation of catabolic process	3/394	92/22094	0.226129	0.57372	0.513971	AT1G54490/AT1G79270/AT3G53230	3
GO:0065002	intracellular protein transmembrane transport	3/394	92/22094	0.226129	0.57372	0.513971	AT1G06950/AT3G47520/AT5G55200	3
GO:0040029	regulation of gene expression, epigenetic	3/394	93/22094	0.230836	0.57372	0.513971	AT1G54490/AT1G54690/AT3G12280	3
GO:0044038	cell wall macromolecule biosynthetic process	3/394	93/22094	0.230836	0.57372	0.513971	AT2G35610/AT3G06550/AT5G01620	3
GO:0048284	organelle fusion	3/394	93/22094	0.230836	0.57372	0.513971	AT1G07510/AT3G28730/AT5G46860	3
GO:0070589	cellular component macromolecule biosynthetic process	3/394	93/22094	0.230836	0.57372	0.513971	AT2G35610/AT3G06550/AT5G01620	3
GO:0071806	protein transmembrane transport	3/394	94/22094	0.235561	0.57372	0.513971	AT1G06950/AT3G47520/AT5G55200	3
GO:0009640	photomorphogenesis	3/394	97/22094	0.249835	0.57372	0.513971	AT1G06040/AT2G24790/AT4G37470	3
GO:0051130	positive regulation of cellular component organization	3/394	101/22094	0.269055	0.586443	0.525368	AT2G46225/AT5G54650/AT5G61010	3
GO:0051656	establishment of organelle localization	3/394	102/22094	0.273888	0.587755	0.526544	AT1G04160/AT3G49990/AT5G42880	3
GO:0006839	mitochondrial transport	3/394	104/22094	0.283579	0.593998	0.532137	AT1G61570/AT5G20090/AT5G55200	3
GO:0009699	phenylpropanoid biosynthetic process	3/394	104/22094	0.283579	0.593998	0.532137	AT2G40890/AT5G04330/AT5G13930	3
GO:0010647	positive regulation of cell communication	3/394	104/22094	0.283579	0.593998	0.532137	AT3G17410/AT4G37260/AT5G20150	3
GO:0009867	jasmonic acid mediated signaling pathway	3/394	107/22094	0.298167	0.599753	0.537292	AT1G32640/AT1G64280/AT3G53600	3
GO:0051336	regulation of hydrolase activity	3/394	110/22094	0.312796	0.609893	0.546377	AT2G43490/AT4G19700/AT5G53570	3
GO:0010410	hemicellulose metabolic process	3/394	112/22094	0.32256	0.615265	0.551189	AT1G11545/AT3G06550/AT5G01620	3
GO:0009735	response to cytokinin	3/394	114/22094	0.332325	0.619266	0.554774	AT1G78080/AT2G28160/AT3G21510	3
GO:0009965	leaf morphogenesis	3/394	116/22094	0.342085	0.622208	0.557409	AT1G53190/AT1G70560/AT3G01470	3
GO:0006417	regulation of translation	3/394	117/22094	0.346962	0.626197	0.560982	AT1G79270/AT3G01470/AT3G48050	3
GO:0009739	response to gibberellin	3/394	118/22094	0.351835	0.626197	0.560982	AT2G22840/AT2G38560/AT4G19700	3
GO:0045017	glycerolipid biosynthetic process	3/394	118/22094	0.351835	0.626197	0.560982	AT1G22620/AT3G50920/AT4G15130	3
GO:0034248	regulation of cellular amide metabolic process	3/394	120/22094	0.361567	0.632633	0.566749	AT1G79270/AT3G01470/AT3G48050	3
GO:0031047	gene silencing by RNA	3/394	121/22094	0.366426	0.636737	0.570425	AT3G48050/AT5G07350/AT5G61780	3
GO:0048581	negative regulation of post-embryonic development	3/394	122/22094	0.371278	0.636737	0.570425	AT2G38560/AT3G07650/AT4G29830	3
GO:0062012	regulation of small molecule metabolic process	3/394	124/22094	0.380961	0.644533	0.577409	AT4G00830/AT5G07350/AT5G61780	3
GO:0062197	cellular response to chemical stress	3/394	126/22094	0.390611	0.647171	0.579772	AT1G32640/AT1G43700/AT1G78080	3
GO:0072593	reactive oxygen species metabolic process	3/394	126/22094	0.390611	0.647171	0.579772	AT3G10500/AT4G20860/AT4G35090	3
GO:0043085	positive regulation of catalytic activity	3/394	127/22094	0.395422	0.647171	0.579772	AT2G43490/AT3G49590/AT5G53570	3
GO:0048509	regulation of meristem development	3/394	130/22094	0.409793	0.660772	0.591957	AT2G26670/AT3G54280/AT5G56040	3
GO:0009698	phenylpropanoid metabolic process	3/394	133/22094	0.424058	0.668501	0.598881	AT2G40890/AT5G04330/AT5G13930	3
GO:0044092	negative regulation of molecular function	3/394	133/22094	0.424058	0.668501	0.598881	AT1G78310/AT4G19700/AT5G38610	3
GO:0009308	amine metabolic process	3/394	135/22094	0.433503	0.672871	0.602796	AT1G32640/AT1G65840/AT5G05590	3
GO:0009648	photoperiodism	3/394	139/22094	0.452217	0.677201	0.606675	AT1G06040/AT3G07650/AT4G35090	3
GO:0006066	alcohol metabolic process	3/394	140/22094	0.456856	0.677201	0.606675	AT2G17130/AT4G26970/AT4G33360	3
GO:0072657	protein localization to membrane	3/394	140/22094	0.456856	0.677201	0.606675	AT1G61570/AT2G01970/AT3G18620	3
GO:0009894	regulation of catabolic process	3/394	144/22094	0.475242	0.690301	0.618411	AT1G54490/AT1G79270/AT3G53230	3
GO:0010073	meristem maintenance	3/394	145/22094	0.479795	0.6911	0.619127	AT1G70560/AT2G26670/AT5G56040	3
GO:0044093	positive regulation of molecular function	3/394	145/22094	0.479795	0.6911	0.619127	AT2G43490/AT3G49590/AT5G53570	3
GO:0051241	negative regulation of multicellular organismal process	3/394	150/22094	0.50227	0.707414	0.633742	AT2G38560/AT3G07650/AT4G29830	3
GO:0032270	positive regulation of cellular protein metabolic process	3/394	151/22094	0.506705	0.709723	0.63581	AT2G36060/AT3G49590/AT4G30790	3
GO:0044272	sulfur compound biosynthetic process	3/394	156/22094	0.528569	0.722018	0.646824	AT1G32640/AT4G00830/AT5G27380	3
GO:0042180	cellular ketone metabolic process	3/394	157/22094	0.532877	0.725559	0.649997	AT5G07350/AT5G13930/AT5G61780	3
GO:0019220	regulation of phosphate metabolic process	3/394	161/22094	0.549885	0.735305	0.658728	AT2G01680/AT3G49590/AT4G30790	3
GO:0051174	regulation of phosphorus metabolic process	3/394	162/22094	0.55408	0.738074	0.661209	AT2G01680/AT3G49590/AT4G30790	3
GO:0045488	pectin metabolic process	3/394	167/22094	0.574701	0.744163	0.666663	AT2G35610/AT4G00740/AT5G04960	3
GO:0010393	galacturonan metabolic process	3/394	168/22094	0.578753	0.744163	0.666663	AT2G35610/AT4G00740/AT5G04960	3
GO:1903046	meiotic cell cycle process	3/394	168/22094	0.578753	0.744163	0.666663	AT3G12280/AT5G02820/AT5G67600	3
GO:0071407	cellular response to organic cyclic compound	3/394	169/22094	0.582781	0.745532	0.66789	AT1G32640/AT1G64280/AT5G54380	3
GO:0007568	aging	3/394	174/22094	0.602552	0.749814	0.671726	AT3G10500/AT3G49630/AT4G30790	3
GO:0051321	meiotic cell cycle	3/394	186/22094	0.647428	0.775404	0.694651	AT3G12280/AT5G02820/AT5G67600	3
GO:0090351	seedling development	3/394	206/22094	0.713982	0.816255	0.731247	AT1G06040/AT2G38560/AT5G61780	3
GO:0006163	purine nucleotide metabolic process	3/394	215/22094	0.7406	0.826558	0.740477	AT1G68760/AT3G20040/AT4G29220	3
GO:0019953	sexual reproduction	3/394	219/22094	0.751784	0.830822	0.744297	AT2G20750/AT3G12280/AT5G67600	3
GO:0044703	multi-organism reproductive process	3/394	219/22094	0.751784	0.830822	0.744297	AT2G20750/AT3G12280/AT5G67600	3
GO:0000398	mRNA splicing, via spliceosome	3/394	221/22094	0.75723	0.83269	0.745971	AT2G24590/AT2G47640/AT4G22285	3
GO:0010228	vegetative to reproductive phase transition of meristem	3/394	231/22094	0.783027	0.850324	0.761769	AT1G06040/AT3G07650/AT3G28730	3
GO:1903047	mitotic cell cycle process	3/394	236/22094	0.795055	0.857675	0.768353	AT3G12280/AT3G53230/AT4G15290	3
GO:0072521	purine-containing compound metabolic process	3/394	239/22094	0.802001	0.858092	0.768727	AT1G68760/AT3G20040/AT4G29220	3
GO:0000375	RNA splicing, via transesterification reactions	3/394	245/22094	0.815304	0.864345	0.774329	AT2G24590/AT2G47640/AT4G22285	3
GO:0000377	RNA splicing, via transesterification reactions with bulged adenosine as nucleophile	3/394	245/22094	0.815304	0.864345	0.774329	AT2G24590/AT2G47640/AT4G22285	3
GO:0009117	nucleotide metabolic process	3/394	278/22094	0.875614	0.909189	0.814503	AT1G68760/AT3G20040/AT4G29220	3
GO:0006753	nucleoside phosphate metabolic process	3/394	282/22094	0.881595	0.913261	0.818151	AT1G68760/AT3G20040/AT4G29220	3
GO:1901615	organic hydroxy compound metabolic process	3/394	341/22094	0.9444	0.957223	0.857535	AT2G17130/AT4G26970/AT4G33360	3
GO:0055086	nucleobase-containing small molecule metabolic process	3/394	380/22094	0.967116	0.97216	0.870916	AT1G68760/AT3G20040/AT4G29220	3
GO:0006974	cellular response to DNA damage stimulus	3/394	381/22094	0.967563	0.97216	0.870916	AT1G68760/AT2G36060/AT5G02820	3
GO:0010161	red light signaling pathway	2/394	10/22094	0.012985	0.222675	0.199485	AT2G24790/AT5G49230	2
GO:0010371	regulation of gibberellin biosynthetic process	2/394	10/22094	0.012985	0.222675	0.199485	AT5G07350/AT5G61780	2
GO:0046578	regulation of Ras protein signal transduction	2/394	10/22094	0.012985	0.222675	0.199485	AT1G01960/AT4G35380	2
GO:0046683	response to organophosphorus	2/394	10/22094	0.012985	0.222675	0.199485	AT1G32640/AT1G64280	2
GO:0051056	regulation of small GTPase mediated signal transduction	2/394	10/22094	0.012985	0.222675	0.199485	AT1G01960/AT4G35380	2
GO:1902882	regulation of response to oxidative stress	2/394	10/22094	0.012985	0.222675	0.199485	AT3G10930/AT5G58070	2
GO:0051090	regulation of DNA-binding transcription factor activity	2/394	11/22094	0.015685	0.239236	0.214322	AT1G32640/AT1G78310	2
GO:0006102	isocitrate metabolic process	2/394	12/22094	0.0186024	0.239236	0.214322	AT2G17130/AT4G26970	2
GO:0014074	response to purine-containing compound	2/394	12/22094	0.0186024	0.239236	0.214322	AT1G32640/AT1G64280	2
GO:0071491	cellular response to red light	2/394	12/22094	0.0186024	0.239236	0.214322	AT2G24790/AT5G49230	2
GO:0110156	methylguanosine-cap decapping	2/394	12/22094	0.0186024	0.239236	0.214322	AT1G54490/AT3G22270	2
GO:1902652	secondary alcohol metabolic process	2/394	12/22094	0.0186024	0.239236	0.214322	AT2G17130/AT4G26970	2
GO:0007265	Ras protein signal transduction	2/394	13/22094	0.0217284	0.244012	0.218599	AT1G01960/AT4G35380	2
GO:0009970	cellular response to sulfate starvation	2/394	13/22094	0.0217284	0.244012	0.218599	AT1G43700/AT4G35090	2
GO:0010453	regulation of cell fate commitment	2/394	13/22094	0.0217284	0.244012	0.218599	AT1G79580/AT4G00830	2
GO:0110154	RNA decapping	2/394	13/22094	0.0217284	0.244012	0.218599	AT1G54490/AT3G22270	2
GO:1901001	negative regulation of response to salt stress	2/394	13/22094	0.0217284	0.244012	0.218599	AT1G78310/AT4G37260	2
GO:0051668	localization within membrane	2/394	14/22094	0.0250548	0.259052	0.232073	AT1G05520/AT2G45820	2
GO:0009089	lysine biosynthetic process via diaminopimelate	2/394	15/22094	0.0285735	0.259052	0.232073	AT2G45440/AT3G59890	2
GO:0009870	defense response signaling pathway, resistance gene-dependent	2/394	15/22094	0.0285735	0.259052	0.232073	AT1G09770/AT5G59890	2
GO:0045828	positive regulation of isoprenoid metabolic process	2/394	15/22094	0.0285735	0.259052	0.232073	AT5G07350/AT5G61780	2
GO:0046451	diaminopimelate metabolic process	2/394	15/22094	0.0285735	0.259052	0.232073	AT2G45440/AT3G59890	2
GO:0048829	root cap development	2/394	15/22094	0.0285735	0.259052	0.232073	AT1G79580/AT2G38120	2
GO:1902584	positive regulation of response to water deprivation	2/394	15/22094	0.0285735	0.259052	0.232073	AT3G17410/AT3G53600	2
GO:0061014	positive regulation of mRNA catabolic process	2/394	16/22094	0.0322766	0.27306	0.244622	AT1G54490/AT1G79270	2
GO:0009085	lysine biosynthetic process	2/394	18/22094	0.0402055	0.309217	0.277014	AT2G45440/AT3G59890	2
GO:0042343	indole glucosinolate metabolic process	2/394	18/22094	0.0402055	0.309217	0.277014	AT1G32640/AT4G37400	2
GO:0048766	root hair initiation	2/394	18/22094	0.0402055	0.309217	0.277014	AT1G20090/AT1G27740	2
GO:0002758	innate immune response-activating signal transduction	2/394	19/22094	0.0444167	0.318445	0.285281	AT1G09770/AT5G59890	2
GO:0034406	cell wall beta-glucan metabolic process	2/394	19/22094	0.0444167	0.318445	0.285281	AT4G26690/AT5G55480	2
GO:0052541	plant-type cell wall cellulose metabolic process	2/394	19/22094	0.0444167	0.318445	0.285281	AT4G26690/AT5G55480	2
GO:0002790	peptide secretion	2/394	20/22094	0.0487829	0.329285	0.294992	AT5G07350/AT5G61780	2
GO:0006553	lysine metabolic process	2/394	20/22094	0.0487829	0.329285	0.294992	AT2G45440/AT3G59890	2
GO:0006722	triterpenoid metabolic process	2/394	20/22094	0.0487829	0.329285	0.294992	AT5G42590/AT5G42600	2
GO:0009306	protein secretion	2/394	20/22094	0.0487829	0.329285	0.294992	AT5G07350/AT5G61780	2
GO:0035592	establishment of protein localization to extracellular region	2/394	20/22094	0.0487829	0.329285	0.294992	AT5G07350/AT5G61780	2
GO:0043068	positive regulation of programmed cell death	2/394	20/22094	0.0487829	0.329285	0.294992	AT1G02170/AT1G79340	2
GO:0071692	protein localization to extracellular region	2/394	20/22094	0.0487829	0.329285	0.294992	AT5G07350/AT5G61780	2
GO:0002757	immune response-activating signal transduction	2/394	21/22094	0.0532973	0.33428	0.299467	AT1G09770/AT5G59890	2
GO:0007007	inner mitochondrial membrane organization	2/394	21/22094	0.0532973	0.33428	0.299467	AT1G07510/AT1G61570	2
GO:0009785	blue light signaling pathway	2/394	21/22094	0.0532973	0.33428	0.299467	AT5G20730/AT5G49230	2
GO:0030522	intracellular receptor signaling pathway	2/394	21/22094	0.0532973	0.33428	0.299467	AT5G20730/AT5G49230	2
GO:0060429	epithelium development	2/394	21/22094	0.0532973	0.33428	0.299467	AT2G38120/AT5G02820	2
GO:0072350	tricarboxylic acid metabolic process	2/394	21/22094	0.0532973	0.33428	0.299467	AT2G17130/AT4G26970	2
GO:0002764	immune response-regulating signaling pathway	2/394	22/22094	0.0579532	0.351879	0.315233	AT1G09770/AT5G59890	2
GO:0009641	shade avoidance	2/394	22/22094	0.0579532	0.351879	0.315233	AT1G06040/AT1G70560	2
GO:0048768	root hair cell tip growth	2/394	23/22094	0.0627442	0.36524	0.327203	AT3G05580/AT5G61980	2
GO:1903313	positive regulation of mRNA metabolic process	2/394	23/22094	0.0627442	0.36524	0.327203	AT1G54490/AT1G79270	2
GO:0030838	positive regulation of actin filament polymerization	2/394	24/22094	0.067664	0.379937	0.340369	AT2G46225/AT5G54650	2
GO:0043650	dicarboxylic acid biosynthetic process	2/394	24/22094	0.067664	0.379937	0.340369	AT2G41220/AT3G59890	2
GO:0045010	actin nucleation	2/394	24/22094	0.067664	0.379937	0.340369	AT2G46225/AT5G54650	2
GO:0071218	cellular response to misfolded protein	2/394	24/22094	0.067664	0.379937	0.340369	AT3G53230/AT5G05750	2
GO:0046889	positive regulation of lipid biosynthetic process	2/394	25/22094	0.0727066	0.392615	0.351727	AT5G07350/AT5G61780	2
GO:0061013	regulation of mRNA catabolic process	2/394	25/22094	0.0727066	0.392615	0.351727	AT1G54490/AT1G79270	2
GO:0090630	activation of GTPase activity	2/394	25/22094	0.0727066	0.392615	0.351727	AT2G43490/AT5G53570	2
GO:0062013	positive regulation of small molecule metabolic process	2/394	26/22094	0.0778659	0.408111	0.365609	AT5G07350/AT5G61780	2
GO:0046856	phosphatidylinositol dephosphorylation	2/394	27/22094	0.0831363	0.418651	0.375051	AT1G22620/AT3G10550	2
GO:0048194	Golgi vesicle budding	2/394	27/22094	0.0831363	0.418651	0.375051	AT1G05520/AT1G59820	2
GO:0051788	response to misfolded protein	2/394	27/22094	0.0831363	0.418651	0.375051	AT3G53230/AT5G05750	2
GO:0071483	cellular response to blue light	2/394	27/22094	0.0831363	0.418651	0.375051	AT5G20730/AT5G49230	2
GO:0009581	detection of external stimulus	2/394	28/22094	0.0885122	0.420682	0.37687	AT2G26670/AT5G19520	2
GO:0009582	detection of abiotic stimulus	2/394	28/22094	0.0885122	0.420682	0.37687	AT2G26670/AT5G19520	2
GO:0009962	regulation of flavonoid biosynthetic process	2/394	28/22094	0.0885122	0.420682	0.37687	AT1G32640/AT5G13930	2
GO:0010942	positive regulation of cell death	2/394	28/22094	0.0885122	0.420682	0.37687	AT1G02170/AT1G79340	2
GO:0032273	positive regulation of protein polymerization	2/394	28/22094	0.0885122	0.420682	0.37687	AT2G46225/AT5G54650	2
GO:0043069	negative regulation of programmed cell death	2/394	28/22094	0.0885122	0.420682	0.37687	AT3G57330/AT4G19700	2
GO:0045834	positive regulation of lipid metabolic process	2/394	28/22094	0.0885122	0.420682	0.37687	AT5G07350/AT5G61780	2
GO:0006563	L-serine metabolic process	2/394	30/22094	0.0995589	0.456102	0.408602	AT1G18640/AT5G04120	2
GO:0045037	protein import into chloroplast stroma	2/394	30/22094	0.0995589	0.456102	0.408602	AT1G06950/AT3G47520	2
GO:0001934	positive regulation of protein phosphorylation	2/394	31/22094	0.105219	0.472274	0.42309	AT3G49590/AT4G30790	2
GO:0051495	positive regulation of cytoskeleton organization	2/394	32/22094	0.110965	0.48224	0.432018	AT2G46225/AT5G54650	2
GO:1902905	positive regulation of supramolecular fiber organization	2/394	32/22094	0.110965	0.48224	0.432018	AT2G46225/AT5G54650	2
GO:0002218	activation of innate immune response	2/394	33/22094	0.11679	0.495673	0.444052	AT1G09770/AT5G59890	2
GO:0006568	tryptophan metabolic process	2/394	34/22094	0.12269	0.502239	0.449934	AT1G32640/AT5G05590	2
GO:0006586	indolalkylamine metabolic process	2/394	34/22094	0.12269	0.502239	0.449934	AT1G32640/AT5G05590	2
GO:0009958	positive gravitropism	2/394	34/22094	0.12269	0.502239	0.449934	AT1G70560/AT2G38120	2
GO:0010025	wax biosynthetic process	2/394	34/22094	0.12269	0.502239	0.449934	AT4G29830/AT5G61590	2
GO:0019747	regulation of isoprenoid metabolic process	2/394	34/22094	0.12269	0.502239	0.449934	AT5G07350/AT5G61780	2
GO:0001708	cell fate specification	2/394	35/22094	0.128662	0.514884	0.461262	AT3G12280/AT5G02820	2
GO:0002253	activation of immune response	2/394	35/22094	0.128662	0.514884	0.461262	AT1G09770/AT5G59890	2
GO:0009686	gibberellin biosynthetic process	2/394	35/22094	0.128662	0.514884	0.461262	AT5G07350/AT5G61780	2
GO:0009851	auxin biosynthetic process	2/394	35/22094	0.128662	0.514884	0.461262	AT1G04180/AT1G70560	2
GO:0010166	wax metabolic process	2/394	35/22094	0.128662	0.514884	0.461262	AT4G29830/AT5G61590	2
GO:0006995	cellular response to nitrogen starvation	2/394	36/22094	0.134699	0.51798	0.464036	AT3G15580/AT4G35090	2
GO:0009685	gibberellin metabolic process	2/394	36/22094	0.134699	0.51798	0.464036	AT5G07350/AT5G61780	2
GO:0042327	positive regulation of phosphorylation	2/394	36/22094	0.134699	0.51798	0.464036	AT3G49590/AT4G30790	2
GO:0000462	maturation of SSU-rRNA from tricistronic rRNA transcript (SSU-rRNA, 5.8S rRNA, LSU-rRNA)	2/394	37/22094	0.140799	0.527062	0.472172	AT4G28450/AT5G18380	2
GO:0045492	xylan biosynthetic process	2/394	37/22094	0.140799	0.527062	0.472172	AT3G06550/AT5G01620	2
GO:1901570	fatty acid derivative biosynthetic process	2/394	37/22094	0.140799	0.527062	0.472172	AT4G29830/AT5G61590	2
GO:0006368	transcription elongation from RNA polymerase II promoter	2/394	38/22094	0.146957	0.5375	0.481523	AT2G38560/AT2G42780	2
GO:0016102	diterpenoid biosynthetic process	2/394	38/22094	0.146957	0.5375	0.481523	AT5G07350/AT5G61780	2
GO:0031334	positive regulation of protein-containing complex assembly	2/394	38/22094	0.146957	0.5375	0.481523	AT2G46225/AT5G54650	2
GO:0045324	late endosome to vacuole transport	2/394	38/22094	0.146957	0.5375	0.481523	AT4G29380/AT5G46860	2
GO:0002832	negative regulation of response to biotic stimulus	2/394	39/22094	0.153169	0.544457	0.487755	AT1G13960/AT4G00830	2
GO:0007006	mitochondrial membrane organization	2/394	39/22094	0.153169	0.544457	0.487755	AT1G07510/AT1G61570	2
GO:0010562	positive regulation of phosphorus metabolic process	2/394	39/22094	0.153169	0.544457	0.487755	AT3G49590/AT4G30790	2
GO:0030004	cellular monovalent inorganic cation homeostasis	2/394	39/22094	0.153169	0.544457	0.487755	AT1G78310/AT5G58070	2
GO:0032102	negative regulation of response to external stimulus	2/394	39/22094	0.153169	0.544457	0.487755	AT1G13960/AT4G00830	2
GO:0043547	positive regulation of GTPase activity	2/394	39/22094	0.153169	0.544457	0.487755	AT2G43490/AT5G53570	2
GO:0045937	positive regulation of phosphate metabolic process	2/394	39/22094	0.153169	0.544457	0.487755	AT3G49590/AT4G30790	2
GO:0002237	response to molecule of bacterial origin	2/394	40/22094	0.159431	0.549227	0.492029	AT1G59820/AT1G80840	2
GO:0009960	endosperm development	2/394	40/22094	0.159431	0.549227	0.492029	AT3G12280/AT5G54650	2
GO:0070588	calcium ion transmembrane transport	2/394	40/22094	0.159431	0.549227	0.492029	AT1G07810/AT3G57330	2
GO:0016101	diterpenoid metabolic process	2/394	41/22094	0.165739	0.549227	0.492029	AT5G07350/AT5G61780	2
GO:0043087	regulation of GTPase activity	2/394	41/22094	0.165739	0.549227	0.492029	AT2G43490/AT5G53570	2
GO:0051261	protein depolymerization	2/394	42/22094	0.17209	0.562842	0.504225	AT1G21660/AT5G59890	2
GO:2000022	regulation of jasmonic acid mediated signaling pathway	2/394	42/22094	0.17209	0.562842	0.504225	AT1G64280/AT3G53600	2
GO:0009070	serine family amino acid biosynthetic process	2/394	43/22094	0.178481	0.564176	0.50542	AT1G18640/AT5G04120	2
GO:0055081	anion homeostasis	2/394	44/22094	0.184907	0.56537	0.506491	AT3G57330/AT5G58070	2
GO:0043562	cellular response to nitrogen levels	2/394	45/22094	0.191366	0.56537	0.506491	AT3G15580/AT4G35090	2
GO:0006334	nucleosome assembly	2/394	46/22094	0.197854	0.566765	0.50774	AT3G49850/AT5G67580	2
GO:1903338	regulation of cell wall organization or biogenesis	2/394	46/22094	0.197854	0.566765	0.50774	AT1G32640/AT5G04960	2
GO:2000030	regulation of response to red or far red light	2/394	46/22094	0.197854	0.566765	0.50774	AT1G06040/AT2G24790	2
GO:0006099	tricarboxylic acid cycle	2/394	47/22094	0.204368	0.57372	0.513971	AT2G17130/AT4G26970	2
GO:0006623	protein targeting to vacuole	2/394	48/22094	0.210906	0.57372	0.513971	AT4G24690/AT4G29380	2
GO:0071417	cellular response to organonitrogen compound	2/394	49/22094	0.217464	0.57372	0.513971	AT1G32640/AT1G64280	2
GO:1901568	fatty acid derivative metabolic process	2/394	50/22094	0.22404	0.57372	0.513971	AT4G29830/AT5G61590	2
GO:0002684	positive regulation of immune system process	2/394	51/22094	0.23063	0.57372	0.513971	AT1G09770/AT5G59890	2
GO:0042743	hydrogen peroxide metabolic process	2/394	51/22094	0.23063	0.57372	0.513971	AT4G20860/AT4G35090	2
GO:0045036	protein targeting to chloroplast	2/394	51/22094	0.23063	0.57372	0.513971	AT1G06950/AT3G47520	2
GO:0045089	positive regulation of innate immune response	2/394	51/22094	0.23063	0.57372	0.513971	AT1G09770/AT5G59890	2
GO:0050778	positive regulation of immune response	2/394	51/22094	0.23063	0.57372	0.513971	AT1G09770/AT5G59890	2
GO:0071470	cellular response to osmotic stress	2/394	51/22094	0.23063	0.57372	0.513971	AT1G43700/AT1G78080	2
GO:0072596	establishment of protein localization to chloroplast	2/394	51/22094	0.23063	0.57372	0.513971	AT1G06950/AT3G47520	2
GO:0006606	protein import into nucleus	2/394	52/22094	0.237233	0.57372	0.513971	AT1G09270/AT4G12760	2
GO:0016144	S-glycoside biosynthetic process	2/394	52/22094	0.237233	0.57372	0.513971	AT1G32640/AT4G00830	2
GO:0019758	glycosinolate biosynthetic process	2/394	52/22094	0.237233	0.57372	0.513971	AT1G32640/AT4G00830	2
GO:0019761	glucosinolate biosynthetic process	2/394	52/22094	0.237233	0.57372	0.513971	AT1G32640/AT4G00830	2
GO:0030490	maturation of SSU-rRNA	2/394	53/22094	0.243846	0.57372	0.513971	AT4G28450/AT5G18380	2
GO:0072598	protein localization to chloroplast	2/394	53/22094	0.243846	0.57372	0.513971	AT1G06950/AT3G47520	2
GO:0006096	glycolytic process	2/394	54/22094	0.250466	0.57372	0.513971	AT3G20040/AT4G29220	2
GO:0006354	DNA-templated transcription, elongation	2/394	54/22094	0.250466	0.57372	0.513971	AT2G38560/AT2G42780	2
GO:0006757	ATP generation from ADP	2/394	54/22094	0.250466	0.57372	0.513971	AT3G20040/AT4G29220	2
GO:0006874	cellular calcium ion homeostasis	2/394	54/22094	0.250466	0.57372	0.513971	AT1G07810/AT4G08230	2
GO:0009817	defense response to fungus, incompatible interaction	2/394	54/22094	0.250466	0.57372	0.513971	AT1G11310/AT5G54380	2
GO:0009910	negative regulation of flower development	2/394	54/22094	0.250466	0.57372	0.513971	AT2G38560/AT4G29830	2
GO:0009809	lignin biosynthetic process	2/394	55/22094	0.25709	0.578993	0.518695	AT2G40890/AT5G04330	2
GO:0072665	protein localization to vacuole	2/394	55/22094	0.25709	0.578993	0.518695	AT4G24690/AT4G29380	2
GO:0072666	establishment of protein localization to vacuole	2/394	55/22094	0.25709	0.578993	0.518695	AT4G24690/AT4G29380	2
GO:0006665	sphingolipid metabolic process	2/394	56/22094	0.263718	0.578993	0.518695	AT1G18720/AT3G58490	2
GO:0009135	purine nucleoside diphosphate metabolic process	2/394	56/22094	0.263718	0.578993	0.518695	AT3G20040/AT4G29220	2
GO:0009179	purine ribonucleoside diphosphate metabolic process	2/394	56/22094	0.263718	0.578993	0.518695	AT3G20040/AT4G29220	2
GO:0046031	ADP metabolic process	2/394	56/22094	0.263718	0.578993	0.518695	AT3G20040/AT4G29220	2
GO:0051607	defense response to virus	2/394	56/22094	0.263718	0.578993	0.518695	AT1G80840/AT2G45820	2
GO:0010075	regulation of meristem growth	2/394	57/22094	0.270346	0.586443	0.525368	AT2G26670/AT5G56040	2
GO:0016485	protein processing	2/394	57/22094	0.270346	0.586443	0.525368	AT1G07510/AT1G79340	2
GO:0055074	calcium ion homeostasis	2/394	57/22094	0.270346	0.586443	0.525368	AT1G07810/AT4G08230	2
GO:2000377	regulation of reactive oxygen species metabolic process	2/394	57/22094	0.270346	0.586443	0.525368	AT3G10500/AT4G20860	2
GO:0009069	serine family amino acid metabolic process	2/394	58/22094	0.276972	0.587755	0.526544	AT1G18640/AT5G04120	2
GO:0045491	xylan metabolic process	2/394	58/22094	0.276972	0.587755	0.526544	AT3G06550/AT5G01620	2
GO:0051345	positive regulation of hydrolase activity	2/394	59/22094	0.283595	0.593998	0.532137	AT2G43490/AT5G53570	2
GO:0072503	cellular divalent inorganic cation homeostasis	2/394	60/22094	0.290212	0.593998	0.532137	AT1G07810/AT4G08230	2
GO:1902531	regulation of intracellular signal transduction	2/394	60/22094	0.290212	0.593998	0.532137	AT1G01960/AT4G35380	2
GO:0009185	ribonucleoside diphosphate metabolic process	2/394	61/22094	0.296821	0.599753	0.537292	AT3G20040/AT4G29220	2
GO:0010411	xyloglucan metabolic process	2/394	61/22094	0.296821	0.599753	0.537292	AT1G11545/AT3G06550	2
GO:0034504	protein localization to nucleus	2/394	61/22094	0.296821	0.599753	0.537292	AT1G09270/AT4G12760	2
GO:0006165	nucleoside diphosphate phosphorylation	2/394	62/22094	0.303421	0.599753	0.537292	AT3G20040/AT4G29220	2
GO:0009073	aromatic amino acid family biosynthetic process	2/394	62/22094	0.303421	0.599753	0.537292	AT1G31860/AT5G05590	2
GO:0030865	cortical cytoskeleton organization	2/394	62/22094	0.303421	0.599753	0.537292	AT1G20090/AT3G02180	2
GO:0009850	auxin metabolic process	2/394	63/22094	0.31001	0.608453	0.545087	AT1G04180/AT1G70560	2
GO:0034728	nucleosome organization	2/394	63/22094	0.31001	0.608453	0.545087	AT3G49850/AT5G67580	2
GO:0120255	olefinic compound biosynthetic process	2/394	63/22094	0.31001	0.608453	0.545087	AT1G77330/AT5G13930	2
GO:1990542	mitochondrial transmembrane transport	2/394	63/22094	0.31001	0.608453	0.545087	AT5G20090/AT5G55200	2
GO:0006626	protein targeting to mitochondrion	2/394	64/22094	0.316586	0.611488	0.547805	AT1G61570/AT5G55200	2
GO:0043624	cellular protein complex disassembly	2/394	65/22094	0.323147	0.615265	0.551189	AT1G21660/AT5G59890	2
GO:0006887	exocytosis	2/394	66/22094	0.329693	0.615265	0.551189	AT5G13990/AT5G61010	2
GO:0009736	cytokinin-activated signaling pathway	2/394	66/22094	0.329693	0.615265	0.551189	AT1G78080/AT3G21510	2
GO:0010090	trichome morphogenesis	2/394	66/22094	0.329693	0.615265	0.551189	AT2G46225/AT3G12280	2
GO:0046890	regulation of lipid biosynthetic process	2/394	66/22094	0.329693	0.615265	0.551189	AT5G07350/AT5G61780	2
GO:0046939	nucleotide phosphorylation	2/394	66/22094	0.329693	0.615265	0.551189	AT3G20040/AT4G29220	2
GO:0061077	chaperone-mediated protein folding	2/394	66/22094	0.329693	0.615265	0.551189	AT5G05750/AT5G52640	2
GO:0009808	lignin metabolic process	2/394	68/22094	0.342729	0.622208	0.557409	AT2G40890/AT5G04330	2
GO:0034968	histone lysine methylation	2/394	68/22094	0.342729	0.622208	0.557409	AT4G00830/AT4G29830	2
GO:0070585	protein localization to mitochondrion	2/394	68/22094	0.342729	0.622208	0.557409	AT1G61570/AT5G55200	2
GO:0072655	establishment of protein localization to mitochondrion	2/394	68/22094	0.342729	0.622208	0.557409	AT1G61570/AT5G55200	2
GO:1901699	cellular response to nitrogen compound	2/394	68/22094	0.342729	0.622208	0.557409	AT1G32640/AT1G64280	2
GO:0044786	cell cycle DNA replication	2/394	71/22094	0.362128	0.632633	0.566749	AT3G12280/AT3G54750	2
GO:0071368	cellular response to cytokinin stimulus	2/394	71/22094	0.362128	0.632633	0.566749	AT1G78080/AT3G21510	2
GO:0072507	divalent inorganic cation homeostasis	2/394	72/22094	0.368547	0.636737	0.570425	AT1G07810/AT4G08230	2
GO:0002252	immune effector process	2/394	74/22094	0.381308	0.644533	0.577409	AT1G80840/AT2G45820	2
GO:1901659	glycosyl compound biosynthetic process	2/394	74/22094	0.381308	0.644533	0.577409	AT1G32640/AT4G00830	2
GO:0006109	regulation of carbohydrate metabolic process	2/394	75/22094	0.387648	0.646419	0.579099	AT4G00830/AT5G04960	2
GO:0009132	nucleoside diphosphate metabolic process	2/394	75/22094	0.387648	0.646419	0.579099	AT3G20040/AT4G29220	2
GO:0035266	meristem growth	2/394	75/22094	0.387648	0.646419	0.579099	AT2G26670/AT5G56040	2
GO:0016036	cellular response to phosphate starvation	2/394	76/22094	0.393959	0.647171	0.579772	AT4G35090/AT5G20150	2
GO:0120254	olefinic compound metabolic process	2/394	76/22094	0.393959	0.647171	0.579772	AT1G77330/AT5G13930	2
GO:0000956	nuclear-transcribed mRNA catabolic process	2/394	77/22094	0.40024	0.652833	0.584845	AT1G54490/AT3G22270	2
GO:0007127	meiosis I	2/394	79/22094	0.412709	0.661273	0.592405	AT3G12280/AT5G02820	2
GO:0009561	megagametogenesis	2/394	79/22094	0.412709	0.661273	0.592405	AT1G01960/AT3G28730	2
GO:0018022	peptidyl-lysine methylation	2/394	79/22094	0.412709	0.661273	0.592405	AT4G00830/AT4G29830	2
GO:0055067	monovalent inorganic cation homeostasis	2/394	79/22094	0.412709	0.661273	0.592405	AT1G78310/AT5G58070	2
GO:0002833	positive regulation of response to biotic stimulus	2/394	80/22094	0.418896	0.663644	0.59453	AT1G09770/AT5G59890	2
GO:0031497	chromatin assembly	2/394	81/22094	0.425049	0.668501	0.598881	AT3G49850/AT5G67580	2
GO:0006090	pyruvate metabolic process	2/394	82/22094	0.431168	0.671353	0.601436	AT3G20040/AT4G29220	2
GO:0019722	calcium-mediated signaling	2/394	82/22094	0.431168	0.671353	0.601436	AT3G16570/AT3G51920	2
GO:0009060	aerobic respiration	2/394	84/22094	0.443302	0.674411	0.604175	AT2G17130/AT4G26970	2
GO:0010431	seed maturation	2/394	84/22094	0.443302	0.674411	0.604175	AT2G38560/AT5G58070	2
GO:0031331	positive regulation of cellular catabolic process	2/394	84/22094	0.443302	0.674411	0.604175	AT1G54490/AT1G79270	2
GO:0061982	meiosis I cell cycle process	2/394	84/22094	0.443302	0.674411	0.604175	AT3G12280/AT5G02820	2
GO:0090305	nucleic acid phosphodiester bond hydrolysis	2/394	84/22094	0.443302	0.674411	0.604175	AT1G54490/AT5G02820	2
GO:0016571	histone methylation	2/394	85/22094	0.449314	0.674769	0.604496	AT4G00830/AT4G29830	2
GO:0019216	regulation of lipid metabolic process	2/394	85/22094	0.449314	0.674769	0.604496	AT5G07350/AT5G61780	2
GO:0009734	auxin-activated signaling pathway	2/394	86/22094	0.45529	0.677201	0.606675	AT1G70560/AT4G37260	2
GO:1901136	carbohydrate derivative catabolic process	2/394	87/22094	0.461229	0.680581	0.609703	AT1G02360/AT1G68760	2
GO:0019932	second-messenger-mediated signaling	2/394	88/22094	0.46713	0.683555	0.612367	AT3G16570/AT3G51920	2
GO:0046474	glycerophospholipid biosynthetic process	2/394	88/22094	0.46713	0.683555	0.612367	AT1G22620/AT4G15130	2
GO:0009615	response to virus	2/394	90/22094	0.478815	0.6911	0.619127	AT1G80840/AT2G45820	2
GO:0031349	positive regulation of defense response	2/394	90/22094	0.478815	0.6911	0.619127	AT1G09770/AT5G59890	2
GO:0042446	hormone biosynthetic process	2/394	91/22094	0.484599	0.695651	0.623204	AT1G04180/AT1G70560	2
GO:0006333	chromatin assembly or disassembly	2/394	92/22094	0.490342	0.699938	0.627044	AT3G49850/AT5G67580	2
GO:0065004	protein-DNA complex assembly	2/394	93/22094	0.496046	0.700203	0.627281	AT3G49850/AT5G67580	2
GO:0048467	gynoecium development	2/394	94/22094	0.501709	0.707409	0.633737	AT1G17560/AT1G70560	2
GO:0006323	DNA packaging	2/394	97/22094	0.518449	0.715535	0.641017	AT3G49850/AT5G67580	2
GO:0009967	positive regulation of signal transduction	2/394	100/22094	0.534811	0.727412	0.651657	AT3G17410/AT4G37260	2
GO:0023056	positive regulation of signaling	2/394	101/22094	0.54018	0.729243	0.653297	AT3G17410/AT4G37260	2
GO:0016441	posttranscriptional gene silencing	2/394	102/22094	0.545506	0.733382	0.657005	AT3G48050/AT4G29830	2
GO:0010565	regulation of cellular ketone metabolic process	2/394	103/22094	0.550788	0.735737	0.659115	AT5G07350/AT5G61780	2
GO:0010087	phloem or xylem histogenesis	2/394	104/22094	0.556028	0.738074	0.661209	AT1G54490/AT1G70560	2
GO:0000209	protein polyubiquitination	2/394	106/22094	0.566376	0.744028	0.666543	AT2G36060/AT2G46030	2
GO:0001932	regulation of protein phosphorylation	2/394	106/22094	0.566376	0.744028	0.666543	AT3G49590/AT4G30790	2
GO:0071365	cellular response to auxin stimulus	2/394	107/22094	0.571485	0.744163	0.666663	AT1G70560/AT4G37260	2
GO:0002239	response to oomycetes	2/394	108/22094	0.57655	0.744163	0.666663	AT1G02360/AT3G01290	2
GO:0006479	protein methylation	2/394	108/22094	0.57655	0.744163	0.666663	AT4G00830/AT4G29830	2
GO:0008213	protein alkylation	2/394	108/22094	0.57655	0.744163	0.666663	AT4G00830/AT4G29830	2
GO:0015698	inorganic anion transport	2/394	108/22094	0.57655	0.744163	0.666663	AT1G43700/AT3G16180	2
GO:0000910	cytokinesis	2/394	112/22094	0.596371	0.749814	0.671726	AT4G15290/AT5G61210	2
GO:0071824	protein-DNA complex subunit organization	2/394	113/22094	0.601217	0.749814	0.671726	AT3G49850/AT5G67580	2
GO:0006497	protein lipidation	2/394	114/22094	0.606018	0.751747	0.673458	AT3G18620/AT3G19240	2
GO:0042158	lipoprotein biosynthetic process	2/394	114/22094	0.606018	0.751747	0.673458	AT3G18620/AT3G19240	2
GO:0006643	membrane lipid metabolic process	2/394	115/22094	0.610776	0.7525	0.674132	AT1G18720/AT3G58490	2
GO:0090150	establishment of protein localization to membrane	2/394	115/22094	0.610776	0.7525	0.674132	AT1G61570/AT3G18620	2
GO:0042325	regulation of phosphorylation	2/394	116/22094	0.61549	0.753916	0.675401	AT3G49590/AT4G30790	2
GO:0042157	lipoprotein metabolic process	2/394	117/22094	0.62016	0.758904	0.679869	AT3G18620/AT3G19240	2
GO:0009787	regulation of abscisic acid-activated signaling pathway	2/394	119/22094	0.629369	0.763546	0.684028	AT3G17410/AT4G33360	2
GO:1901419	regulation of response to alcohol	2/394	119/22094	0.629369	0.763546	0.684028	AT3G17410/AT4G33360	2
GO:1905957	regulation of cellular response to alcohol	2/394	119/22094	0.629369	0.763546	0.684028	AT3G17410/AT4G33360	2
GO:0043086	negative regulation of catalytic activity	2/394	120/22094	0.633908	0.768318	0.688303	AT4G19700/AT5G38610	2
GO:0016042	lipid catabolic process	2/394	123/22094	0.647264	0.775404	0.694651	AT1G18720/AT4G16070	2
GO:0031329	regulation of cellular catabolic process	2/394	123/22094	0.647264	0.775404	0.694651	AT1G54490/AT1G79270	2
GO:0140013	meiotic nuclear division	2/394	123/22094	0.647264	0.775404	0.694651	AT3G12280/AT5G02820	2
GO:0048573	photoperiodism, flowering	2/394	126/22094	0.660232	0.77569	0.694907	AT1G06040/AT3G07650	2
GO:0008654	phospholipid biosynthetic process	2/394	130/22094	0.676925	0.790265	0.707964	AT1G22620/AT4G15130	2
GO:0051049	regulation of transport	2/394	132/22094	0.685019	0.795324	0.712496	AT2G28160/AT5G61010	2
GO:0051094	positive regulation of developmental process	2/394	136/22094	0.700707	0.807434	0.723345	AT1G79580/AT3G54280	2
GO:0045333	cellular respiration	2/394	140/22094	0.715743	0.817531	0.732391	AT2G17130/AT4G26970	2
GO:0042445	hormone metabolic process	2/394	142/22094	0.72302	0.81994	0.734548	AT1G04180/AT1G70560	2
GO:0071103	DNA conformation change	2/394	142/22094	0.72302	0.81994	0.734548	AT3G49850/AT5G67580	2
GO:0000272	polysaccharide catabolic process	2/394	143/22094	0.726599	0.820593	0.735134	AT5G04960/AT5G55700	2
GO:0043543	protein acylation	2/394	143/22094	0.726599	0.820593	0.735134	AT3G18620/AT3G19240	2
GO:0046034	ATP metabolic process	2/394	143/22094	0.726599	0.820593	0.735134	AT3G20040/AT4G29220	2
GO:0010150	leaf senescence	2/394	145/22094	0.733641	0.825929	0.739914	AT3G10500/AT4G30790	2
GO:0006261	DNA-dependent DNA replication	2/394	148/22094	0.743914	0.828808	0.742493	AT3G12280/AT3G54750	2
GO:0046148	pigment biosynthetic process	2/394	150/22094	0.750573	0.830822	0.744297	AT2G26670/AT5G13930	2
GO:0090693	plant organ senescence	2/394	151/22094	0.753846	0.830822	0.744297	AT3G10500/AT4G30790	2
GO:0015980	energy derivation by oxidation of organic compounds	2/394	155/22094	0.766572	0.839327	0.751917	AT2G17130/AT4G26970	2
GO:0018205	peptidyl-lysine modification	2/394	165/22094	0.795912	0.857675	0.768353	AT4G00830/AT4G29830	2
GO:0006260	DNA replication	2/394	167/22094	0.801374	0.858092	0.768727	AT3G12280/AT3G54750	2
GO:0009845	seed germination	2/394	179/22094	0.8315	0.873571	0.782595	AT2G38560/AT5G61780	2
GO:0042440	pigment metabolic process	2/394	182/22094	0.83836	0.877788	0.786372	AT2G26670/AT5G13930	2
GO:0009150	purine ribonucleotide metabolic process	2/394	197/22094	0.86901	0.903912	0.809776	AT3G20040/AT4G29220	2
GO:0016570	histone modification	2/394	201/22094	0.876232	0.909189	0.814503	AT4G00830/AT4G29830	2
GO:0048438	floral whorl development	2/394	203/22094	0.879704	0.912046	0.817062	AT1G17560/AT1G70560	2
GO:0032879	regulation of localization	2/394	205/22094	0.883086	0.913403	0.818278	AT2G28160/AT5G61010	2
GO:0043414	macromolecule methylation	2/394	206/22094	0.884744	0.91408	0.818884	AT4G00830/AT4G29830	2
GO:0016569	covalent chromatin modification	2/394	207/22094	0.88638	0.914484	0.819247	AT4G00830/AT4G29830	2
GO:0000280	nuclear division	2/394	213/22094	0.895753	0.92116	0.825227	AT3G12280/AT5G02820	2
GO:0048609	multicellular organismal reproductive process	2/394	213/22094	0.895753	0.92116	0.825227	AT2G38560/AT5G58070	2
GO:0032504	multicellular organism reproduction	2/394	220/22094	0.90578	0.928663	0.831949	AT2G38560/AT5G58070	2
GO:0009259	ribonucleotide metabolic process	2/394	223/22094	0.909795	0.931072	0.834107	AT3G20040/AT4G29220	2
GO:0019693	ribose phosphate metabolic process	2/394	232/22094	0.920901	0.939408	0.841575	AT3G20040/AT4G29220	2
GO:0006364	rRNA processing	2/394	255/22094	0.943722	0.957223	0.857535	AT4G28450/AT5G18380	2
GO:0048285	organelle fission	2/394	257/22094	0.945379	0.957451	0.857739	AT3G12280/AT5G02820	2
GO:0032259	methylation	2/394	262/22094	0.949322	0.959148	0.859259	AT4G00830/AT4G29830	2
GO:0016072	rRNA metabolic process	2/394	264/22094	0.950822	0.959899	0.859932	AT4G28450/AT5G18380	2
GO:0090407	organophosphate biosynthetic process	2/394	338/22094	0.984243	0.987355	0.884528	AT1G22620/AT4G15130	2
GO:0006281	DNA repair	2/394	344/22094	0.98566	0.987995	0.885102	AT2G36060/AT5G02820	2
GO:0034470	ncRNA processing	2/394	384/22094	0.992397	0.992397	0.889046	AT4G28450/AT5G18380	2
GO:0008215	spermine metabolic process	1/394	10/22094	0.164709	0.549227	0.492029	AT1G65840	1
GO:0009088	threonine biosynthetic process	1/394	10/22094	0.164709	0.549227	0.492029	AT4G29840	1
GO:0009394	2'-deoxyribonucleotide metabolic process	1/394	10/22094	0.164709	0.549227	0.492029	AT1G68760	1
GO:0010586	miRNA metabolic process	1/394	10/22094	0.164709	0.549227	0.492029	AT1G54490	1
GO:0019692	deoxyribose phosphate metabolic process	1/394	10/22094	0.164709	0.549227	0.492029	AT1G68760	1
GO:0030149	sphingolipid catabolic process	1/394	10/22094	0.164709	0.549227	0.492029	AT1G18720	1
GO:0061085	regulation of histone H3-K27 methylation	1/394	10/22094	0.164709	0.549227	0.492029	AT4G00830	1
GO:1902183	regulation of shoot apical meristem development	1/394	10/22094	0.164709	0.549227	0.492029	AT3G54280	1
GO:0000105	histidine biosynthetic process	1/394	11/22094	0.179611	0.564176	0.50542	AT1G31860	1
GO:0006308	DNA catabolic process	1/394	11/22094	0.179611	0.564176	0.50542	AT5G02820	1
GO:0006488	dolichol-linked oligosaccharide biosynthetic process	1/394	11/22094	0.179611	0.564176	0.50542	AT4G16710	1
GO:0006547	histidine metabolic process	1/394	11/22094	0.179611	0.564176	0.50542	AT1G31860	1
GO:0008272	sulfate transport	1/394	11/22094	0.179611	0.564176	0.50542	AT1G43700	1
GO:0009166	nucleotide catabolic process	1/394	11/22094	0.179611	0.564176	0.50542	AT1G68760	1
GO:0019740	nitrogen utilization	1/394	11/22094	0.179611	0.564176	0.50542	AT2G41220	1
GO:0046466	membrane lipid catabolic process	1/394	11/22094	0.179611	0.564176	0.50542	AT1G18720	1
GO:0048317	seed morphogenesis	1/394	11/22094	0.179611	0.564176	0.50542	AT5G54650	1
GO:0052803	imidazole-containing compound metabolic process	1/394	11/22094	0.179611	0.564176	0.50542	AT1G31860	1
GO:0070370	cellular heat acclimation	1/394	11/22094	0.179611	0.564176	0.50542	AT1G54490	1
GO:0070534	protein K63-linked ubiquitination	1/394	11/22094	0.179611	0.564176	0.50542	AT2G36060	1
GO:1902115	regulation of organelle assembly	1/394	11/22094	0.179611	0.564176	0.50542	AT5G61010	1
GO:0002697	regulation of immune effector process	1/394	12/22094	0.194249	0.56537	0.506491	AT1G80840	1
GO:0006607	NLS-bearing protein import into nucleus	1/394	12/22094	0.194249	0.56537	0.506491	AT1G09270	1
GO:0009554	megasporogenesis	1/394	12/22094	0.194249	0.56537	0.506491	AT5G67600	1
GO:0009608	response to symbiont	1/394	12/22094	0.194249	0.56537	0.506491	AT1G09270	1
GO:0009684	indoleacetic acid biosynthetic process	1/394	12/22094	0.194249	0.56537	0.506491	AT1G70560	1
GO:0009819	drought recovery	1/394	12/22094	0.194249	0.56537	0.506491	AT3G10500	1
GO:0009963	positive regulation of flavonoid biosynthetic process	1/394	12/22094	0.194249	0.56537	0.506491	AT1G32640	1
GO:0010439	regulation of glucosinolate biosynthetic process	1/394	12/22094	0.194249	0.56537	0.506491	AT4G00830	1
GO:0015804	neutral amino acid transport	1/394	12/22094	0.194249	0.56537	0.506491	AT5G65990	1
GO:0035459	vesicle cargo loading	1/394	12/22094	0.194249	0.56537	0.506491	AT1G05520	1
GO:0044843	cell cycle G1/S phase transition	1/394	12/22094	0.194249	0.56537	0.506491	AT3G12280	1
GO:0050665	hydrogen peroxide biosynthetic process	1/394	12/22094	0.194249	0.56537	0.506491	AT4G20860	1
GO:0050688	regulation of defense response to virus	1/394	12/22094	0.194249	0.56537	0.506491	AT1G80840	1
GO:0050779	RNA destabilization	1/394	12/22094	0.194249	0.56537	0.506491	AT1G79270	1
GO:0061157	mRNA destabilization	1/394	12/22094	0.194249	0.56537	0.506491	AT1G79270	1
GO:0080060	integument development	1/394	12/22094	0.194249	0.56537	0.506491	AT1G17560	1
GO:0080183	response to photooxidative stress	1/394	12/22094	0.194249	0.56537	0.506491	AT2G34910	1
GO:0090110	COPII-coated vesicle cargo loading	1/394	12/22094	0.194249	0.56537	0.506491	AT1G05520	1
GO:1901292	nucleoside phosphate catabolic process	1/394	12/22094	0.194249	0.56537	0.506491	AT1G68760	1
GO:0006566	threonine metabolic process	1/394	13/22094	0.208625	0.57372	0.513971	AT4G29840	1
GO:0008216	spermidine metabolic process	1/394	13/22094	0.208625	0.57372	0.513971	AT1G65840	1
GO:0009683	indoleacetic acid metabolic process	1/394	13/22094	0.208625	0.57372	0.513971	AT1G70560	1
GO:0010951	negative regulation of endopeptidase activity	1/394	13/22094	0.208625	0.57372	0.513971	AT4G19700	1
GO:0030837	negative regulation of actin filament polymerization	1/394	13/22094	0.208625	0.57372	0.513971	AT2G19760	1
GO:0034308	primary alcohol metabolic process	1/394	13/22094	0.208625	0.57372	0.513971	AT4G33360	1
GO:0045332	phospholipid translocation	1/394	13/22094	0.208625	0.57372	0.513971	AT1G59820	1
GO:0048579	negative regulation of long-day photoperiodism, flowering	1/394	13/22094	0.208625	0.57372	0.513971	AT3G07650	1
GO:0051262	protein tetramerization	1/394	13/22094	0.208625	0.57372	0.513971	AT1G32640	1
GO:0052548	regulation of endopeptidase activity	1/394	13/22094	0.208625	0.57372	0.513971	AT4G19700	1
GO:1990641	response to iron ion starvation	1/394	13/22094	0.208625	0.57372	0.513971	AT4G26970	1
GO:2000379	positive regulation of reactive oxygen species metabolic process	1/394	13/22094	0.208625	0.57372	0.513971	AT4G20860	1
GO:0001709	cell fate determination	1/394	14/22094	0.222746	0.57372	0.513971	AT4G00830	1
GO:0006349	regulation of gene expression by genetic imprinting	1/394	14/22094	0.222746	0.57372	0.513971	AT3G12280	1
GO:0009262	deoxyribonucleotide metabolic process	1/394	14/22094	0.222746	0.57372	0.513971	AT1G68760	1
GO:0009310	amine catabolic process	1/394	14/22094	0.222746	0.57372	0.513971	AT1G65840	1
GO:0009704	de-etiolation	1/394	14/22094	0.222746	0.57372	0.513971	AT4G37470	1
GO:0010078	maintenance of root meristem identity	1/394	14/22094	0.222746	0.57372	0.513971	AT1G70560	1
GO:0030026	cellular manganese ion homeostasis	1/394	14/22094	0.222746	0.57372	0.513971	AT1G07810	1
GO:0034204	lipid translocation	1/394	14/22094	0.222746	0.57372	0.513971	AT1G59820	1
GO:0042402	cellular biogenic amine catabolic process	1/394	14/22094	0.222746	0.57372	0.513971	AT1G65840	1
GO:0045596	negative regulation of cell differentiation	1/394	14/22094	0.222746	0.57372	0.513971	AT1G43700	1
GO:1901703	protein localization involved in auxin polar transport	1/394	14/22094	0.222746	0.57372	0.513971	AT1G59820	1
GO:0006002	fructose 6-phosphate metabolic process	1/394	15/22094	0.236616	0.57372	0.513971	AT4G29220	1
GO:0006490	oligosaccharide-lipid intermediate biosynthetic process	1/394	15/22094	0.236616	0.57372	0.513971	AT4G16710	1
GO:0006541	glutamine metabolic process	1/394	15/22094	0.236616	0.57372	0.513971	AT2G41220	1
GO:0006828	manganese ion transport	1/394	15/22094	0.236616	0.57372	0.513971	AT1G07810	1
GO:0010225	response to UV-C	1/394	15/22094	0.236616	0.57372	0.513971	AT2G26670	1
GO:0010310	regulation of hydrogen peroxide metabolic process	1/394	15/22094	0.236616	0.57372	0.513971	AT4G20860	1
GO:0016104	triterpenoid biosynthetic process	1/394	15/22094	0.236616	0.57372	0.513971	AT5G42600	1
GO:0031333	negative regulation of protein-containing complex assembly	1/394	15/22094	0.236616	0.57372	0.513971	AT2G19760	1
GO:0031540	regulation of anthocyanin biosynthetic process	1/394	15/22094	0.236616	0.57372	0.513971	AT5G13930	1
GO:0032272	negative regulation of protein polymerization	1/394	15/22094	0.236616	0.57372	0.513971	AT2G19760	1
GO:0046685	response to arsenic-containing substance	1/394	15/22094	0.236616	0.57372	0.513971	AT5G52640	1
GO:0051781	positive regulation of cell division	1/394	15/22094	0.236616	0.57372	0.513971	AT3G21510	1
GO:1902182	shoot apical meristem development	1/394	15/22094	0.236616	0.57372	0.513971	AT3G54280	1
GO:1903426	regulation of reactive oxygen species biosynthetic process	1/394	15/22094	0.236616	0.57372	0.513971	AT4G20860	1
GO:0002221	pattern recognition receptor signaling pathway	1/394	16/22094	0.250238	0.57372	0.513971	AT2G25110	1
GO:0006026	aminoglycan catabolic process	1/394	16/22094	0.250238	0.57372	0.513971	AT1G02360	1
GO:0006030	chitin metabolic process	1/394	16/22094	0.250238	0.57372	0.513971	AT1G02360	1
GO:0006032	chitin catabolic process	1/394	16/22094	0.250238	0.57372	0.513971	AT1G02360	1
GO:0006949	syncytium formation	1/394	16/22094	0.250238	0.57372	0.513971	AT2G20750	1
GO:0009862	systemic acquired resistance, salicylic acid mediated signaling pathway	1/394	16/22094	0.250238	0.57372	0.513971	AT1G64280	1
GO:0010466	negative regulation of peptidase activity	1/394	16/22094	0.250238	0.57372	0.513971	AT4G19700	1
GO:0015749	monosaccharide transmembrane transport	1/394	16/22094	0.250238	0.57372	0.513971	AT1G34020	1
GO:0030497	fatty acid elongation	1/394	16/22094	0.250238	0.57372	0.513971	AT1G24360	1
GO:0031398	positive regulation of protein ubiquitination	1/394	16/22094	0.250238	0.57372	0.513971	AT2G36060	1
GO:0032527	protein exit from endoplasmic reticulum	1/394	16/22094	0.250238	0.57372	0.513971	AT3G53230	1
GO:0033157	regulation of intracellular protein transport	1/394	16/22094	0.250238	0.57372	0.513971	AT5G61010	1
GO:0033260	nuclear DNA replication	1/394	16/22094	0.250238	0.57372	0.513971	AT3G54750	1
GO:0045039	protein insertion into mitochondrial inner membrane	1/394	16/22094	0.250238	0.57372	0.513971	AT1G61570	1
GO:0046348	amino sugar catabolic process	1/394	16/22094	0.250238	0.57372	0.513971	AT1G02360	1
GO:0048859	formation of anatomical boundary	1/394	16/22094	0.250238	0.57372	0.513971	AT2G31090	1
GO:0052325	cell wall pectin biosynthetic process	1/394	16/22094	0.250238	0.57372	0.513971	AT2G35610	1
GO:0052547	regulation of peptidase activity	1/394	16/22094	0.250238	0.57372	0.513971	AT4G19700	1
GO:0055071	manganese ion homeostasis	1/394	16/22094	0.250238	0.57372	0.513971	AT1G07810	1
GO:0070734	histone H3-K27 methylation	1/394	16/22094	0.250238	0.57372	0.513971	AT4G00830	1
GO:0071514	genetic imprinting	1/394	16/22094	0.250238	0.57372	0.513971	AT3G12280	1
GO:0080036	regulation of cytokinin-activated signaling pathway	1/394	16/22094	0.250238	0.57372	0.513971	AT3G21510	1
GO:0090691	formation of plant organ boundary	1/394	16/22094	0.250238	0.57372	0.513971	AT2G31090	1
GO:1901072	glucosamine-containing compound catabolic process	1/394	16/22094	0.250238	0.57372	0.513971	AT1G02360	1
GO:0005983	starch catabolic process	1/394	17/22094	0.263618	0.578993	0.518695	AT5G55700	1
GO:0005992	trehalose biosynthetic process	1/394	17/22094	0.263618	0.578993	0.518695	AT1G70290	1
GO:0006893	Golgi to plasma membrane transport	1/394	17/22094	0.263618	0.578993	0.518695	AT1G59820	1
GO:0016093	polyprenol metabolic process	1/394	17/22094	0.263618	0.578993	0.518695	AT4G33360	1
GO:0031408	oxylipin biosynthetic process	1/394	17/22094	0.263618	0.578993	0.518695	AT1G76690	1
GO:0046519	sphingoid metabolic process	1/394	17/22094	0.263618	0.578993	0.518695	AT1G18720	1
GO:0048015	phosphatidylinositol-mediated signaling	1/394	17/22094	0.263618	0.578993	0.518695	AT4G29380	1
GO:0051494	negative regulation of cytoskeleton organization	1/394	17/22094	0.263618	0.578993	0.518695	AT2G19760	1
GO:0071712	ER-associated misfolded protein catabolic process	1/394	17/22094	0.263618	0.578993	0.518695	AT3G53230	1
GO:0097035	regulation of membrane lipid distribution	1/394	17/22094	0.263618	0.578993	0.518695	AT1G59820	1
GO:1900425	negative regulation of defense response to bacterium	1/394	17/22094	0.263618	0.578993	0.518695	AT1G13960	1
GO:1902904	negative regulation of supramolecular fiber organization	1/394	17/22094	0.263618	0.578993	0.518695	AT2G19760	1
GO:1903322	positive regulation of protein modification by small protein conjugation or removal	1/394	17/22094	0.263618	0.578993	0.518695	AT2G36060	1
GO:0006108	malate metabolic process	1/394	18/22094	0.27676	0.587755	0.526544	AT3G47520	1
GO:0008544	epidermis development	1/394	18/22094	0.27676	0.587755	0.526544	AT5G02820	1
GO:0009913	epidermal cell differentiation	1/394	18/22094	0.27676	0.587755	0.526544	AT5G02820	1
GO:0010588	cotyledon vascular tissue pattern formation	1/394	18/22094	0.27676	0.587755	0.526544	AT1G70560	1
GO:0030050	vesicle transport along actin filament	1/394	18/22094	0.27676	0.587755	0.526544	AT1G04160	1
GO:0030855	epithelial cell differentiation	1/394	18/22094	0.27676	0.587755	0.526544	AT5G02820	1
GO:0045861	negative regulation of proteolysis	1/394	18/22094	0.27676	0.587755	0.526544	AT4G19700	1
GO:0048268	clathrin coat assembly	1/394	18/22094	0.27676	0.587755	0.526544	AT2G40060	1
GO:0048564	photosystem I assembly	1/394	18/22094	0.27676	0.587755	0.526544	AT2G34910	1
GO:0051592	response to calcium ion	1/394	18/22094	0.27676	0.587755	0.526544	AT3G51920	1
GO:0000054	ribosomal subunit export from nucleus	1/394	19/22094	0.289668	0.593998	0.532137	AT3G49990	1
GO:0002238	response to molecule of fungal origin	1/394	19/22094	0.289668	0.593998	0.532137	AT1G59820	1
GO:0006301	postreplication repair	1/394	19/22094	0.289668	0.593998	0.532137	AT2G36060	1
GO:0031407	oxylipin metabolic process	1/394	19/22094	0.289668	0.593998	0.532137	AT1G76690	1
GO:0033750	ribosome localization	1/394	19/22094	0.289668	0.593998	0.532137	AT3G49990	1
GO:0033962	P-body assembly	1/394	19/22094	0.289668	0.593998	0.532137	AT3G22270	1
GO:0034644	cellular response to UV	1/394	19/22094	0.289668	0.593998	0.532137	AT2G26670	1
GO:0043488	regulation of mRNA stability	1/394	19/22094	0.289668	0.593998	0.532137	AT1G79270	1
GO:0046834	lipid phosphorylation	1/394	19/22094	0.289668	0.593998	0.532137	AT2G03890	1
GO:0046854	phosphatidylinositol phosphorylation	1/394	19/22094	0.289668	0.593998	0.532137	AT2G03890	1
GO:0048017	inositol lipid-mediated signaling	1/394	19/22094	0.289668	0.593998	0.532137	AT4G29380	1
GO:0071428	rRNA-containing ribonucleoprotein complex export from nucleus	1/394	19/22094	0.289668	0.593998	0.532137	AT3G49990	1
GO:0099518	vesicle cytoskeletal trafficking	1/394	19/22094	0.289668	0.593998	0.532137	AT1G04160	1
GO:0005991	trehalose metabolic process	1/394	20/22094	0.302346	0.599753	0.537292	AT1G70290	1
GO:0007602	phototransduction	1/394	20/22094	0.302346	0.599753	0.537292	AT2G26670	1
GO:0009585	red, far-red light phototransduction	1/394	20/22094	0.302346	0.599753	0.537292	AT2G26670	1
GO:0010959	regulation of metal ion transport	1/394	20/22094	0.302346	0.599753	0.537292	AT2G28160	1
GO:0015914	phospholipid transport	1/394	20/22094	0.302346	0.599753	0.537292	AT1G59820	1
GO:0032544	plastid translation	1/394	20/22094	0.302346	0.599753	0.537292	AT5G54600	1
GO:0044247	cellular polysaccharide catabolic process	1/394	20/22094	0.302346	0.599753	0.537292	AT5G55700	1
GO:0046470	phosphatidylcholine metabolic process	1/394	20/22094	0.302346	0.599753	0.537292	AT4G15130	1
GO:0051223	regulation of protein transport	1/394	20/22094	0.302346	0.599753	0.537292	AT5G61010	1
GO:0055075	potassium ion homeostasis	1/394	20/22094	0.302346	0.599753	0.537292	AT1G78310	1
GO:0070201	regulation of establishment of protein localization	1/394	20/22094	0.302346	0.599753	0.537292	AT5G61010	1
GO:0072523	purine-containing compound catabolic process	1/394	20/22094	0.302346	0.599753	0.537292	AT1G68760	1
GO:0090087	regulation of peptide transport	1/394	20/22094	0.302346	0.599753	0.537292	AT5G61010	1
GO:0006022	aminoglycan metabolic process	1/394	21/22094	0.314799	0.609893	0.546377	AT1G02360	1
GO:0008360	regulation of cell shape	1/394	21/22094	0.314799	0.609893	0.546377	AT1G20090	1
GO:0009904	chloroplast accumulation movement	1/394	21/22094	0.314799	0.609893	0.546377	AT5G42880	1
GO:0032147	activation of protein kinase activity	1/394	21/22094	0.314799	0.609893	0.546377	AT3G49590	1
GO:0051568	histone H3-K4 methylation	1/394	21/22094	0.314799	0.609893	0.546377	AT4G29830	1
GO:0055083	monovalent inorganic anion homeostasis	1/394	21/22094	0.314799	0.609893	0.546377	AT5G58070	1
GO:0006787	porphyrin-containing compound catabolic process	1/394	22/22094	0.32703	0.615265	0.551189	AT2G26670	1
GO:0009583	detection of light stimulus	1/394	22/22094	0.32703	0.615265	0.551189	AT2G26670	1
GO:0030048	actin filament-based movement	1/394	22/22094	0.32703	0.615265	0.551189	AT1G04160	1
GO:0031396	regulation of protein ubiquitination	1/394	22/22094	0.32703	0.615265	0.551189	AT2G36060	1
GO:0032386	regulation of intracellular transport	1/394	22/22094	0.32703	0.615265	0.551189	AT5G61010	1
GO:0033015	tetrapyrrole catabolic process	1/394	22/22094	0.32703	0.615265	0.551189	AT2G26670	1
GO:0045824	negative regulation of innate immune response	1/394	22/22094	0.32703	0.615265	0.551189	AT4G00830	1
GO:0048826	cotyledon morphogenesis	1/394	22/22094	0.32703	0.615265	0.551189	AT1G70560	1
GO:0071248	cellular response to metal ion	1/394	22/22094	0.32703	0.615265	0.551189	AT4G35040	1
GO:0071577	zinc ion transmembrane transport	1/394	22/22094	0.32703	0.615265	0.551189	AT5G59520	1
GO:0072348	sulfur compound transport	1/394	22/22094	0.32703	0.615265	0.551189	AT1G43700	1
GO:0098876	vesicle-mediated transport to the plasma membrane	1/394	22/22094	0.32703	0.615265	0.551189	AT1G59820	1
GO:0099515	actin filament-based transport	1/394	22/22094	0.32703	0.615265	0.551189	AT1G04160	1
GO:0000162	tryptophan biosynthetic process	1/394	23/22094	0.339043	0.621741	0.556991	AT5G05590	1
GO:0001678	cellular glucose homeostasis	1/394	23/22094	0.339043	0.621741	0.556991	AT3G20040	1
GO:0010039	response to iron ion	1/394	23/22094	0.339043	0.621741	0.556991	AT2G28160	1
GO:0010112	regulation of systemic acquired resistance	1/394	23/22094	0.339043	0.621741	0.556991	AT1G64280	1
GO:0018230	peptidyl-L-cysteine S-palmitoylation	1/394	23/22094	0.339043	0.621741	0.556991	AT3G18620	1
GO:0018231	peptidyl-S-diacylglycerol-L-cysteine biosynthetic process from peptidyl-cysteine	1/394	23/22094	0.339043	0.621741	0.556991	AT3G18620	1
GO:0043487	regulation of RNA stability	1/394	23/22094	0.339043	0.621741	0.556991	AT1G79270	1
GO:0046219	indolalkylamine biosynthetic process	1/394	23/22094	0.339043	0.621741	0.556991	AT5G05590	1
GO:0051346	negative regulation of hydrolase activity	1/394	23/22094	0.339043	0.621741	0.556991	AT4G19700	1
GO:0090114	COPII-coated vesicle budding	1/394	23/22094	0.339043	0.621741	0.556991	AT1G05520	1
GO:0000245	spliceosomal complex assembly	1/394	24/22094	0.350842	0.626197	0.560982	AT4G22285	1
GO:0006595	polyamine metabolic process	1/394	24/22094	0.350842	0.626197	0.560982	AT1G65840	1
GO:0009269	response to desiccation	1/394	24/22094	0.350842	0.626197	0.560982	AT1G32640	1
GO:0009638	phototropism	1/394	24/22094	0.350842	0.626197	0.560982	AT5G20730	1
GO:0009903	chloroplast avoidance movement	1/394	24/22094	0.350842	0.626197	0.560982	AT5G42880	1
GO:0009959	negative gravitropism	1/394	24/22094	0.350842	0.626197	0.560982	AT5G46860	1
GO:1902074	response to salt	1/394	24/22094	0.350842	0.626197	0.560982	AT3G53600	1
GO:1903320	regulation of protein modification by small protein conjugation or removal	1/394	24/22094	0.350842	0.626197	0.560982	AT2G36060	1
GO:0000387	spliceosomal snRNP assembly	1/394	25/22094	0.362431	0.632633	0.566749	AT2G47640	1
GO:0009593	detection of chemical stimulus	1/394	25/22094	0.362431	0.632633	0.566749	AT3G51920	1
GO:0010229	inflorescence development	1/394	25/22094	0.362431	0.632633	0.566749	AT2G19760	1
GO:0031537	regulation of anthocyanin metabolic process	1/394	25/22094	0.362431	0.632633	0.566749	AT5G13930	1
GO:0034661	ncRNA catabolic process	1/394	25/22094	0.362431	0.632633	0.566749	AT1G54490	1
GO:0042593	glucose homeostasis	1/394	25/22094	0.362431	0.632633	0.566749	AT3G20040	1
GO:1901071	glucosamine-containing compound metabolic process	1/394	25/22094	0.362431	0.632633	0.566749	AT1G02360	1
GO:0009292	genetic transfer	1/394	26/22094	0.373813	0.636737	0.570425	AT1G43700	1
GO:0009294	DNA mediated transformation	1/394	26/22094	0.373813	0.636737	0.570425	AT1G43700	1
GO:0016109	tetraterpenoid biosynthetic process	1/394	26/22094	0.373813	0.636737	0.570425	AT2G26670	1
GO:0016117	carotenoid biosynthetic process	1/394	26/22094	0.373813	0.636737	0.570425	AT2G26670	1
GO:0030042	actin filament depolymerization	1/394	26/22094	0.373813	0.636737	0.570425	AT5G59890	1
GO:0030091	protein repair	1/394	26/22094	0.373813	0.636737	0.570425	AT4G21850	1
GO:0032507	maintenance of protein location in cell	1/394	26/22094	0.373813	0.636737	0.570425	AT2G19760	1
GO:0042398	cellular modified amino acid biosynthetic process	1/394	26/22094	0.373813	0.636737	0.570425	AT5G27380	1
GO:0045185	maintenance of protein location	1/394	26/22094	0.373813	0.636737	0.570425	AT2G19760	1
GO:0048586	regulation of long-day photoperiodism, flowering	1/394	26/22094	0.373813	0.636737	0.570425	AT3G07650	1
GO:0050777	negative regulation of immune response	1/394	26/22094	0.373813	0.636737	0.570425	AT4G00830	1
GO:0050821	protein stabilization	1/394	26/22094	0.373813	0.636737	0.570425	AT5G52640	1
GO:0051260	protein homooligomerization	1/394	26/22094	0.373813	0.636737	0.570425	AT1G32640	1
GO:1901988	negative regulation of cell cycle phase transition	1/394	26/22094	0.373813	0.636737	0.570425	AT3G12280	1
GO:1901991	negative regulation of mitotic cell cycle phase transition	1/394	26/22094	0.373813	0.636737	0.570425	AT3G12280	1
GO:0000291	nuclear-transcribed mRNA catabolic process, exonucleolytic	1/394	27/22094	0.384993	0.644533	0.577409	AT1G54490	1
GO:0006536	glutamate metabolic process	1/394	27/22094	0.384993	0.644533	0.577409	AT2G41220	1
GO:0006829	zinc ion transport	1/394	27/22094	0.384993	0.644533	0.577409	AT5G59520	1
GO:0008356	asymmetric cell division	1/394	27/22094	0.384993	0.644533	0.577409	AT3G12280	1
GO:0034219	carbohydrate transmembrane transport	1/394	27/22094	0.384993	0.644533	0.577409	AT1G34020	1
GO:0042168	heme metabolic process	1/394	27/22094	0.384993	0.644533	0.577409	AT2G26670	1
GO:0042744	hydrogen peroxide catabolic process	1/394	27/22094	0.384993	0.644533	0.577409	AT4G35090	1
GO:0044764	multi-organism cellular process	1/394	27/22094	0.384993	0.644533	0.577409	AT1G43700	1
GO:0045860	positive regulation of protein kinase activity	1/394	27/22094	0.384993	0.644533	0.577409	AT3G49590	1
GO:0050826	response to freezing	1/394	27/22094	0.384993	0.644533	0.577409	AT5G58070	1
GO:0009251	glucan catabolic process	1/394	28/22094	0.395974	0.647171	0.579772	AT5G55700	1
GO:0009833	plant-type primary cell wall biogenesis	1/394	28/22094	0.395974	0.647171	0.579772	AT4G15290	1
GO:0009902	chloroplast relocation	1/394	28/22094	0.395974	0.647171	0.579772	AT5G42880	1
GO:0018345	protein palmitoylation	1/394	28/22094	0.395974	0.647171	0.579772	AT3G18620	1
GO:0030150	protein import into mitochondrial matrix	1/394	28/22094	0.395974	0.647171	0.579772	AT5G55200	1
GO:0034243	regulation of transcription elongation from RNA polymerase II promoter	1/394	28/22094	0.395974	0.647171	0.579772	AT2G38560	1
GO:0051667	establishment of plastid localization	1/394	28/22094	0.395974	0.647171	0.579772	AT5G42880	1
GO:2000031	regulation of salicylic acid mediated signaling pathway	1/394	28/22094	0.395974	0.647171	0.579772	AT1G64280	1
GO:0002683	negative regulation of immune system process	1/394	29/22094	0.406759	0.656714	0.588322	AT4G00830	1
GO:0019750	chloroplast localization	1/394	29/22094	0.406759	0.656714	0.588322	AT5G42880	1
GO:0030968	endoplasmic reticulum unfolded protein response	1/394	29/22094	0.406759	0.656714	0.588322	AT1G50670	1
GO:0033674	positive regulation of kinase activity	1/394	29/22094	0.406759	0.656714	0.588322	AT3G49590	1
GO:0051204	protein insertion into mitochondrial membrane	1/394	29/22094	0.406759	0.656714	0.588322	AT1G61570	1
GO:0051644	plastid localization	1/394	29/22094	0.406759	0.656714	0.588322	AT5G42880	1
GO:0052542	defense response by callose deposition	1/394	29/22094	0.406759	0.656714	0.588322	AT5G61010	1
GO:0007052	mitotic spindle organization	1/394	30/22094	0.417352	0.662025	0.593079	AT3G53230	1
GO:0007163	establishment or maintenance of cell polarity	1/394	30/22094	0.417352	0.662025	0.593079	AT1G20090	1
GO:0010082	regulation of root meristem growth	1/394	30/22094	0.417352	0.662025	0.593079	AT5G56040	1
GO:0031060	regulation of histone methylation	1/394	30/22094	0.417352	0.662025	0.593079	AT4G00830	1
GO:0046460	neutral lipid biosynthetic process	1/394	30/22094	0.417352	0.662025	0.593079	AT3G50920	1
GO:0046463	acylglycerol biosynthetic process	1/394	30/22094	0.417352	0.662025	0.593079	AT3G50920	1
GO:1903409	reactive oxygen species biosynthetic process	1/394	30/22094	0.417352	0.662025	0.593079	AT4G20860	1
GO:2000652	regulation of secondary cell wall biogenesis	1/394	30/22094	0.417352	0.662025	0.593079	AT1G32640	1
GO:0002213	defense response to insect	1/394	31/22094	0.427757	0.668501	0.598881	AT1G32640	1
GO:0009692	ethylene metabolic process	1/394	31/22094	0.427757	0.668501	0.598881	AT1G77330	1
GO:0009693	ethylene biosynthetic process	1/394	31/22094	0.427757	0.668501	0.598881	AT1G77330	1
GO:0033500	carbohydrate homeostasis	1/394	31/22094	0.427757	0.668501	0.598881	AT3G20040	1
GO:0043449	cellular alkene metabolic process	1/394	31/22094	0.427757	0.668501	0.598881	AT1G77330	1
GO:0043450	alkene biosynthetic process	1/394	31/22094	0.427757	0.668501	0.598881	AT1G77330	1
GO:1900673	olefin metabolic process	1/394	31/22094	0.427757	0.668501	0.598881	AT1G77330	1
GO:1900674	olefin biosynthetic process	1/394	31/22094	0.427757	0.668501	0.598881	AT1G77330	1
GO:0009084	glutamine family amino acid biosynthetic process	1/394	32/22094	0.437976	0.672871	0.602796	AT2G41220	1
GO:0009625	response to insect	1/394	32/22094	0.437976	0.672871	0.602796	AT1G64280	1
GO:0009682	induced systemic resistance	1/394	32/22094	0.437976	0.672871	0.602796	AT1G64280	1
GO:0009695	jasmonic acid biosynthetic process	1/394	32/22094	0.437976	0.672871	0.602796	AT1G76690	1
GO:0010584	pollen exine formation	1/394	32/22094	0.437976	0.672871	0.602796	AT3G09090	1
GO:0034404	nucleobase-containing small molecule biosynthetic process	1/394	32/22094	0.437976	0.672871	0.602796	AT1G68760	1
GO:0042762	regulation of sulfur metabolic process	1/394	32/22094	0.437976	0.672871	0.602796	AT4G00830	1
GO:0046351	disaccharide biosynthetic process	1/394	32/22094	0.437976	0.672871	0.602796	AT1G70290	1
GO:1900376	regulation of secondary metabolite biosynthetic process	1/394	32/22094	0.437976	0.672871	0.602796	AT4G00830	1
GO:0000741	karyogamy	1/394	33/22094	0.448013	0.674411	0.604175	AT3G28730	1
GO:0009718	anthocyanin-containing compound biosynthetic process	1/394	33/22094	0.448013	0.674411	0.604175	AT5G13930	1
GO:0010197	polar nucleus fusion	1/394	33/22094	0.448013	0.674411	0.604175	AT3G28730	1
GO:0016998	cell wall macromolecule catabolic process	1/394	33/22094	0.448013	0.674411	0.604175	AT1G02360	1
GO:0030705	cytoskeleton-dependent intracellular transport	1/394	33/22094	0.448013	0.674411	0.604175	AT1G04160	1
GO:0042335	cuticle development	1/394	33/22094	0.448013	0.674411	0.604175	AT1G19440	1
GO:0043200	response to amino acid	1/394	33/22094	0.448013	0.674411	0.604175	AT1G54490	1
GO:0080022	primary root development	1/394	33/22094	0.448013	0.674411	0.604175	AT1G70560	1
GO:0090151	establishment of protein localization to mitochondrial membrane	1/394	33/22094	0.448013	0.674411	0.604175	AT1G61570	1
GO:1902850	microtubule cytoskeleton organization involved in mitosis	1/394	33/22094	0.448013	0.674411	0.604175	AT3G53230	1
GO:0006890	retrograde vesicle-mediated transport, Golgi to endoplasmic reticulum	1/394	34/22094	0.457871	0.677201	0.606675	AT1G79990	1
GO:0007129	homologous chromosome pairing at meiosis	1/394	34/22094	0.457871	0.677201	0.606675	AT3G12280	1
GO:0016108	tetraterpenoid metabolic process	1/394	34/22094	0.457871	0.677201	0.606675	AT2G26670	1
GO:0016116	carotenoid metabolic process	1/394	34/22094	0.457871	0.677201	0.606675	AT2G26670	1
GO:0035304	regulation of protein dephosphorylation	1/394	34/22094	0.457871	0.677201	0.606675	AT2G01680	1
GO:0051701	interaction with host	1/394	34/22094	0.457871	0.677201	0.606675	AT1G09270	1
GO:1900150	regulation of defense response to fungus	1/394	34/22094	0.457871	0.677201	0.606675	AT1G13960	1
GO:0006515	protein quality control for misfolded or incompletely synthesized proteins	1/394	35/22094	0.467554	0.683555	0.612367	AT3G53230	1
GO:0006740	NADPH regeneration	1/394	35/22094	0.467554	0.683555	0.612367	AT3G20790	1
GO:0010099	regulation of photomorphogenesis	1/394	35/22094	0.467554	0.683555	0.612367	AT2G24790	1
GO:0031647	regulation of protein stability	1/394	35/22094	0.467554	0.683555	0.612367	AT5G52640	1
GO:0070417	cellular response to cold	1/394	35/22094	0.467554	0.683555	0.612367	AT5G12140	1
GO:0000413	protein peptidyl-prolyl isomerization	1/394	36/22094	0.477064	0.690301	0.618411	AT3G63400	1
GO:0006826	iron ion transport	1/394	36/22094	0.477064	0.690301	0.618411	AT2G28160	1
GO:0007030	Golgi organization	1/394	36/22094	0.477064	0.690301	0.618411	AT1G21900	1
GO:0009559	embryo sac central cell differentiation	1/394	36/22094	0.477064	0.690301	0.618411	AT3G28730	1
GO:0032881	regulation of polysaccharide metabolic process	1/394	36/22094	0.477064	0.690301	0.618411	AT5G04960	1
GO:0048598	embryonic morphogenesis	1/394	36/22094	0.477064	0.690301	0.618411	AT1G70560	1
GO:0080092	regulation of pollen tube growth	1/394	36/22094	0.477064	0.690301	0.618411	AT5G13990	1
GO:0032875	regulation of DNA endoreduplication	1/394	37/22094	0.486404	0.695882	0.62341	AT3G12280	1
GO:0045926	negative regulation of growth	1/394	37/22094	0.486404	0.695882	0.62341	AT3G16570	1
GO:0051205	protein insertion into membrane	1/394	37/22094	0.486404	0.695882	0.62341	AT1G61570	1
GO:0000288	nuclear-transcribed mRNA catabolic process, deadenylation-dependent decay	1/394	38/22094	0.495579	0.700203	0.627281	AT3G22270	1
GO:0006638	neutral lipid metabolic process	1/394	38/22094	0.495579	0.700203	0.627281	AT3G50920	1
GO:0006639	acylglycerol metabolic process	1/394	38/22094	0.495579	0.700203	0.627281	AT3G50920	1
GO:0034293	sexual sporulation	1/394	38/22094	0.495579	0.700203	0.627281	AT5G67600	1
GO:0042181	ketone biosynthetic process	1/394	38/22094	0.495579	0.700203	0.627281	AT5G13930	1
GO:0043934	sporulation	1/394	38/22094	0.495579	0.700203	0.627281	AT5G67600	1
GO:0045143	homologous chromosome segregation	1/394	38/22094	0.495579	0.700203	0.627281	AT3G12280	1
GO:0045292	mRNA cis splicing, via spliceosome	1/394	38/22094	0.495579	0.700203	0.627281	AT2G24590	1
GO:0048236	plant-type sporogenesis	1/394	38/22094	0.495579	0.700203	0.627281	AT5G67600	1
GO:0009312	oligosaccharide biosynthetic process	1/394	39/22094	0.504589	0.70754	0.633855	AT1G70290	1
GO:0009825	multidimensional cell growth	1/394	39/22094	0.504589	0.70754	0.633855	AT3G21510	1
GO:0015718	monocarboxylic acid transport	1/394	39/22094	0.504589	0.70754	0.633855	AT5G20090	1
GO:0071472	cellular response to salt stress	1/394	39/22094	0.504589	0.70754	0.633855	AT1G78080	1
GO:0000281	mitotic cytokinesis	1/394	40/22094	0.51344	0.711305	0.637227	AT4G15290	1
GO:0010769	regulation of cell morphogenesis involved in differentiation	1/394	40/22094	0.51344	0.711305	0.637227	AT5G13990	1
GO:0015706	nitrate transport	1/394	40/22094	0.51344	0.711305	0.637227	AT3G16180	1
GO:0035195	gene silencing by miRNA	1/394	40/22094	0.51344	0.711305	0.637227	AT3G48050	1
GO:0035303	regulation of dephosphorylation	1/394	40/22094	0.51344	0.711305	0.637227	AT2G01680	1
GO:0060284	regulation of cell development	1/394	40/22094	0.51344	0.711305	0.637227	AT5G13990	1
GO:0000038	very long-chain fatty acid metabolic process	1/394	41/22094	0.522132	0.715535	0.641017	AT1G19440	1
GO:0000381	regulation of alternative mRNA splicing, via spliceosome	1/394	41/22094	0.522132	0.715535	0.641017	AT2G24590	1
GO:0006661	phosphatidylinositol biosynthetic process	1/394	41/22094	0.522132	0.715535	0.641017	AT1G22620	1
GO:0048574	long-day photoperiodism, flowering	1/394	41/22094	0.522132	0.715535	0.641017	AT3G07650	1
GO:0051156	glucose 6-phosphate metabolic process	1/394	41/22094	0.522132	0.715535	0.641017	AT3G20040	1
GO:0051648	vesicle localization	1/394	41/22094	0.522132	0.715535	0.641017	AT1G04160	1
GO:0051650	establishment of vesicle localization	1/394	41/22094	0.522132	0.715535	0.641017	AT1G04160	1
GO:0006040	amino sugar metabolic process	1/394	42/22094	0.53067	0.72333	0.648	AT1G02360	1
GO:0032784	regulation of DNA-templated transcription, elongation	1/394	42/22094	0.53067	0.72333	0.648	AT2G38560	1
GO:0006891	intra-Golgi vesicle-mediated transport	1/394	43/22094	0.539055	0.7285	0.652631	AT1G79990	1
GO:0009309	amine biosynthetic process	1/394	43/22094	0.539055	0.7285	0.652631	AT5G05590	1
GO:0010928	regulation of auxin mediated signaling pathway	1/394	43/22094	0.539055	0.7285	0.652631	AT4G37260	1
GO:0034620	cellular response to unfolded protein	1/394	43/22094	0.539055	0.7285	0.652631	AT1G50670	1
GO:0042401	cellular biogenic amine biosynthetic process	1/394	43/22094	0.539055	0.7285	0.652631	AT5G05590	1
GO:0071241	cellular response to inorganic substance	1/394	43/22094	0.539055	0.7285	0.652631	AT4G35040	1
GO:0006739	NADP metabolic process	1/394	44/22094	0.547291	0.733382	0.657005	AT3G20790	1
GO:0006749	glutathione metabolic process	1/394	44/22094	0.547291	0.733382	0.657005	AT5G27380	1
GO:0010043	response to zinc ion	1/394	44/22094	0.547291	0.733382	0.657005	AT4G35040	1
GO:0010449	root meristem growth	1/394	44/22094	0.547291	0.733382	0.657005	AT5G56040	1
GO:0018198	peptidyl-cysteine modification	1/394	44/22094	0.547291	0.733382	0.657005	AT3G18620	1
GO:0010074	maintenance of meristem identity	1/394	45/22094	0.555381	0.738074	0.661209	AT1G70560	1
GO:0031056	regulation of histone modification	1/394	45/22094	0.555381	0.738074	0.661209	AT4G00830	1
GO:0052545	callose localization	1/394	45/22094	0.555381	0.738074	0.661209	AT5G61010	1
GO:0006498	N-terminal protein lipidation	1/394	46/22094	0.563326	0.741556	0.664328	AT3G19240	1
GO:0006499	N-terminal protein myristoylation	1/394	46/22094	0.563326	0.741556	0.664328	AT3G19240	1
GO:0010208	pollen wall assembly	1/394	46/22094	0.563326	0.741556	0.664328	AT3G09090	1
GO:0015748	organophosphate ester transport	1/394	46/22094	0.563326	0.741556	0.664328	AT1G59820	1
GO:0043622	cortical microtubule organization	1/394	46/22094	0.563326	0.741556	0.664328	AT3G02180	1
GO:0044275	cellular carbohydrate catabolic process	1/394	46/22094	0.563326	0.741556	0.664328	AT5G55700	1
GO:0048571	long-day photoperiodism	1/394	46/22094	0.563326	0.741556	0.664328	AT3G07650	1
GO:0051651	maintenance of location in cell	1/394	46/22094	0.563326	0.741556	0.664328	AT2G19760	1
GO:0006714	sesquiterpenoid metabolic process	1/394	47/22094	0.571129	0.744163	0.666663	AT4G33360	1
GO:0006986	response to unfolded protein	1/394	47/22094	0.571129	0.744163	0.666663	AT1G50670	1
GO:0009853	photorespiration	1/394	47/22094	0.571129	0.744163	0.666663	AT1G79870	1
GO:0044743	protein transmembrane import into intracellular organelle	1/394	47/22094	0.571129	0.744163	0.666663	AT5G55200	1
GO:0048278	vesicle docking	1/394	47/22094	0.571129	0.744163	0.666663	AT5G46860	1
GO:0051347	positive regulation of transferase activity	1/394	47/22094	0.571129	0.744163	0.666663	AT3G49590	1
GO:0018377	protein myristoylation	1/394	48/22094	0.578793	0.744163	0.666663	AT3G19240	1
GO:0033037	polysaccharide localization	1/394	48/22094	0.578793	0.744163	0.666663	AT5G61010	1
GO:0051084	'de novo' posttranslational protein folding	1/394	48/22094	0.578793	0.744163	0.666663	AT5G05750	1
GO:0051085	chaperone cofactor-dependent protein refolding	1/394	48/22094	0.578793	0.744163	0.666663	AT5G05750	1
GO:0090329	regulation of DNA-dependent DNA replication	1/394	48/22094	0.578793	0.744163	0.666663	AT3G12280	1
GO:0009789	positive regulation of abscisic acid-activated signaling pathway	1/394	49/22094	0.586321	0.745532	0.66789	AT3G17410	1
GO:0010162	seed dormancy process	1/394	49/22094	0.586321	0.745532	0.66789	AT2G38560	1
GO:0010927	cellular component assembly involved in morphogenesis	1/394	49/22094	0.586321	0.745532	0.66789	AT3G09090	1
GO:0022611	dormancy process	1/394	49/22094	0.586321	0.745532	0.66789	AT2G38560	1
GO:0043269	regulation of ion transport	1/394	49/22094	0.586321	0.745532	0.66789	AT2G28160	1
GO:0046283	anthocyanin-containing compound metabolic process	1/394	49/22094	0.586321	0.745532	0.66789	AT5G13930	1
GO:0090332	stomatal closure	1/394	49/22094	0.586321	0.745532	0.66789	AT3G58490	1
GO:1901421	positive regulation of response to alcohol	1/394	49/22094	0.586321	0.745532	0.66789	AT3G17410	1
GO:1905959	positive regulation of cellular response to alcohol	1/394	49/22094	0.586321	0.745532	0.66789	AT3G17410	1
GO:0000380	alternative mRNA splicing, via spliceosome	1/394	50/22094	0.593714	0.749814	0.671726	AT2G24590	1
GO:0006458	'de novo' protein folding	1/394	50/22094	0.593714	0.749814	0.671726	AT5G05750	1
GO:0006892	post-Golgi vesicle-mediated transport	1/394	50/22094	0.593714	0.749814	0.671726	AT1G59820	1
GO:0006906	vesicle fusion	1/394	50/22094	0.593714	0.749814	0.671726	AT5G46860	1
GO:0010675	regulation of cellular carbohydrate metabolic process	1/394	50/22094	0.593714	0.749814	0.671726	AT4G00830	1
GO:0048024	regulation of mRNA splicing, via spliceosome	1/394	50/22094	0.593714	0.749814	0.671726	AT2G24590	1
GO:0009144	purine nucleoside triphosphate metabolic process	1/394	51/22094	0.600976	0.749814	0.671726	AT1G68760	1
GO:0009816	defense response to bacterium, incompatible interaction	1/394	51/22094	0.600976	0.749814	0.671726	AT5G52640	1
GO:0032989	cellular component morphogenesis	1/394	51/22094	0.600976	0.749814	0.671726	AT3G09090	1
GO:0044403	symbiotic process	1/394	51/22094	0.600976	0.749814	0.671726	AT1G09270	1
GO:0051259	protein complex oligomerization	1/394	51/22094	0.600976	0.749814	0.671726	AT1G32640	1
GO:1900424	regulation of defense response to bacterium	1/394	51/22094	0.600976	0.749814	0.671726	AT1G13960	1
GO:1901990	regulation of mitotic cell cycle phase transition	1/394	51/22094	0.600976	0.749814	0.671726	AT3G12280	1
GO:0009788	negative regulation of abscisic acid-activated signaling pathway	1/394	52/22094	0.608108	0.752134	0.673804	AT4G33360	1
GO:1901420	negative regulation of response to alcohol	1/394	52/22094	0.608108	0.752134	0.673804	AT4G33360	1
GO:1905958	negative regulation of cellular response to alcohol	1/394	52/22094	0.608108	0.752134	0.673804	AT4G33360	1
GO:0010948	negative regulation of cell cycle process	1/394	53/22094	0.615113	0.753916	0.675401	AT3G12280	1
GO:0043255	regulation of carbohydrate biosynthetic process	1/394	53/22094	0.615113	0.753916	0.675401	AT4G00830	1
GO:0045930	negative regulation of mitotic cell cycle	1/394	53/22094	0.615113	0.753916	0.675401	AT3G12280	1
GO:0071166	ribonucleoprotein complex localization	1/394	53/22094	0.615113	0.753916	0.675401	AT3G49990	1
GO:0071426	ribonucleoprotein complex export from nucleus	1/394	53/22094	0.615113	0.753916	0.675401	AT3G49990	1
GO:0046434	organophosphate catabolic process	1/394	54/22094	0.621994	0.758916	0.67988	AT1G68760	1
GO:0090174	organelle membrane fusion	1/394	54/22094	0.621994	0.758916	0.67988	AT5G46860	1
GO:1901987	regulation of cell cycle phase transition	1/394	54/22094	0.621994	0.758916	0.67988	AT3G12280	1
GO:0042023	DNA endoreduplication	1/394	55/22094	0.628751	0.763546	0.684028	AT3G12280	1
GO:0061640	cytoskeleton-dependent cytokinesis	1/394	55/22094	0.628751	0.763546	0.684028	AT4G15290	1
GO:0034754	cellular hormone metabolic process	1/394	56/22094	0.635388	0.768644	0.688595	AT1G70560	1
GO:0048825	cotyledon development	1/394	56/22094	0.635388	0.768644	0.688595	AT1G70560	1
GO:0006275	regulation of DNA replication	1/394	57/22094	0.641907	0.772846	0.692359	AT3G12280	1
GO:0006418	tRNA aminoacylation for protein translation	1/394	57/22094	0.641907	0.772846	0.692359	AT4G31180	1
GO:0009694	jasmonic acid metabolic process	1/394	57/22094	0.641907	0.772846	0.692359	AT1G76690	1
GO:0045489	pectin biosynthetic process	1/394	57/22094	0.641907	0.772846	0.692359	AT2G35610	1
GO:0070192	chromosome organization involved in meiotic cell cycle	1/394	57/22094	0.641907	0.772846	0.692359	AT3G12280	1
GO:0018208	peptidyl-proline modification	1/394	58/22094	0.648309	0.775404	0.694651	AT3G63400	1
GO:0031122	cytoplasmic microtubule organization	1/394	58/22094	0.648309	0.775404	0.694651	AT3G02180	1
GO:0048481	plant ovule development	1/394	58/22094	0.648309	0.775404	0.694651	AT1G17560	1
GO:0006611	protein export from nucleus	1/394	59/22094	0.654597	0.77569	0.694907	AT3G49990	1
GO:0006997	nucleus organization	1/394	59/22094	0.654597	0.77569	0.694907	AT3G28730	1
GO:0022406	membrane docking	1/394	59/22094	0.654597	0.77569	0.694907	AT5G46860	1
GO:0042538	hyperosmotic salinity response	1/394	59/22094	0.654597	0.77569	0.694907	AT5G58070	1
GO:0043038	amino acid activation	1/394	59/22094	0.654597	0.77569	0.694907	AT4G31180	1
GO:0043039	tRNA aminoacylation	1/394	59/22094	0.654597	0.77569	0.694907	AT4G31180	1
GO:0043484	regulation of RNA splicing	1/394	59/22094	0.654597	0.77569	0.694907	AT2G24590	1
GO:0140056	organelle localization by membrane tethering	1/394	59/22094	0.654597	0.77569	0.694907	AT5G46860	1
GO:0006342	chromatin silencing	1/394	60/22094	0.660773	0.77569	0.694907	AT1G54690	1
GO:0006413	translational initiation	1/394	60/22094	0.660773	0.77569	0.694907	AT3G56150	1
GO:0007131	reciprocal meiotic recombination	1/394	60/22094	0.660773	0.77569	0.694907	AT5G02820	1
GO:0030244	cellulose biosynthetic process	1/394	60/22094	0.660773	0.77569	0.694907	AT4G15290	1
GO:0035670	plant-type ovary development	1/394	60/22094	0.660773	0.77569	0.694907	AT1G17560	1
GO:0035825	homologous recombination	1/394	60/22094	0.660773	0.77569	0.694907	AT5G02820	1
GO:0050684	regulation of mRNA processing	1/394	60/22094	0.660773	0.77569	0.694907	AT2G24590	1
GO:0055046	microgametogenesis	1/394	60/22094	0.660773	0.77569	0.694907	AT3G12280	1
GO:0008643	carbohydrate transport	1/394	61/22094	0.666839	0.779925	0.698701	AT1G34020	1
GO:0046916	cellular transition metal ion homeostasis	1/394	61/22094	0.666839	0.779925	0.698701	AT1G07810	1
GO:0051783	regulation of nuclear division	1/394	61/22094	0.666839	0.779925	0.698701	AT3G12280	1
GO:0009644	response to high light intensity	1/394	62/22094	0.672797	0.786169	0.704294	AT5G58070	1
GO:0000096	sulfur amino acid metabolic process	1/394	63/22094	0.678648	0.790821	0.708463	AT1G18640	1
GO:0031365	N-terminal protein amino acid modification	1/394	63/22094	0.678648	0.790821	0.708463	AT3G19240	1
GO:0006405	RNA export from nucleus	1/394	64/22094	0.684395	0.795324	0.712496	AT3G49990	1
GO:0009064	glutamine family amino acid metabolic process	1/394	64/22094	0.684395	0.795324	0.712496	AT2G41220	1
GO:0045732	positive regulation of protein catabolic process	1/394	64/22094	0.684395	0.795324	0.712496	AT3G53230	1
GO:0045814	negative regulation of gene expression, epigenetic	1/394	65/22094	0.69004	0.79969	0.716407	AT1G54690	1
GO:2000028	regulation of photoperiodism, flowering	1/394	65/22094	0.69004	0.79969	0.716407	AT3G07650	1
GO:0007051	spindle organization	1/394	66/22094	0.695583	0.80245	0.71888	AT3G53230	1
GO:0009749	response to glucose	1/394	66/22094	0.695583	0.80245	0.71888	AT5G20700	1
GO:0009863	salicylic acid mediated signaling pathway	1/394	66/22094	0.695583	0.80245	0.71888	AT1G64280	1
GO:0045132	meiotic chromosome segregation	1/394	66/22094	0.695583	0.80245	0.71888	AT3G12280	1
GO:0051302	regulation of cell division	1/394	66/22094	0.695583	0.80245	0.71888	AT3G21510	1
GO:0031503	protein-containing complex localization	1/394	68/22094	0.706376	0.81048	0.726074	AT3G49990	1
GO:0050657	nucleic acid transport	1/394	68/22094	0.706376	0.81048	0.726074	AT3G49990	1
GO:0050658	RNA transport	1/394	68/22094	0.706376	0.81048	0.726074	AT3G49990	1
GO:0051236	establishment of RNA localization	1/394	68/22094	0.706376	0.81048	0.726074	AT3G49990	1
GO:0009141	nucleoside triphosphate metabolic process	1/394	69/22094	0.711628	0.814298	0.729494	AT1G68760	1
GO:0009846	pollen germination	1/394	69/22094	0.711628	0.814298	0.729494	AT4G29380	1
GO:0051168	nuclear export	1/394	69/22094	0.711628	0.814298	0.729494	AT3G49990	1
GO:0000911	cytokinesis by cell plate formation	1/394	71/22094	0.721854	0.81994	0.734548	AT5G61210	1
GO:0005984	disaccharide metabolic process	1/394	71/22094	0.721854	0.81994	0.734548	AT1G70290	1
GO:0006972	hyperosmotic response	1/394	71/22094	0.721854	0.81994	0.734548	AT5G58070	1
GO:0009746	response to hexose	1/394	71/22094	0.721854	0.81994	0.734548	AT5G20700	1
GO:0071446	cellular response to salicylic acid stimulus	1/394	72/22094	0.72683	0.820593	0.735134	AT1G64280	1
GO:0051274	beta-glucan biosynthetic process	1/394	73/22094	0.731717	0.824644	0.738763	AT4G15290	1
GO:0033014	tetrapyrrole biosynthetic process	1/394	74/22094	0.736517	0.826558	0.740477	AT2G26670	1
GO:0005982	starch metabolic process	1/394	75/22094	0.741232	0.826558	0.740477	AT5G55700	1
GO:0006612	protein targeting to membrane	1/394	75/22094	0.741232	0.826558	0.740477	AT3G18620	1
GO:0009742	brassinosteroid mediated signaling pathway	1/394	75/22094	0.741232	0.826558	0.740477	AT5G54380	1
GO:0034284	response to monosaccharide	1/394	75/22094	0.741232	0.826558	0.740477	AT5G20700	1
GO:0043401	steroid hormone mediated signaling pathway	1/394	75/22094	0.741232	0.826558	0.740477	AT5G54380	1
GO:0048545	response to steroid hormone	1/394	75/22094	0.741232	0.826558	0.740477	AT5G54380	1
GO:0071383	cellular response to steroid hormone stimulus	1/394	75/22094	0.741232	0.826558	0.740477	AT5G54380	1
GO:0120251	hydrocarbon biosynthetic process	1/394	75/22094	0.741232	0.826558	0.740477	AT1G77330	1
GO:0009744	response to sucrose	1/394	76/22094	0.745862	0.828808	0.742493	AT5G20700	1
GO:0051235	maintenance of location	1/394	76/22094	0.745862	0.828808	0.742493	AT2G19760	1
GO:1903827	regulation of cellular protein localization	1/394	76/22094	0.745862	0.828808	0.742493	AT5G61010	1
GO:0006403	RNA localization	1/394	78/22094	0.754876	0.830822	0.744297	AT3G49990	1
GO:0042176	regulation of protein catabolic process	1/394	78/22094	0.754876	0.830822	0.744297	AT3G53230	1
GO:0071367	cellular response to brassinosteroid stimulus	1/394	78/22094	0.754876	0.830822	0.744297	AT5G54380	1
GO:1902275	regulation of chromatin organization	1/394	78/22094	0.754876	0.830822	0.744297	AT4G00830	1
GO:0010639	negative regulation of organelle organization	1/394	79/22094	0.759263	0.833481	0.74668	AT2G19760	1
GO:0034599	cellular response to oxidative stress	1/394	79/22094	0.759263	0.833481	0.74668	AT1G32640	1
GO:0034285	response to disaccharide	1/394	80/22094	0.763571	0.836763	0.74962	AT5G20700	1
GO:0048440	carpel development	1/394	81/22094	0.767803	0.83995	0.752475	AT1G17560	1
GO:0030162	regulation of proteolysis	1/394	82/22094	0.771959	0.842318	0.754596	AT4G19700	1
GO:0043094	cellular metabolic compound salvage	1/394	82/22094	0.771959	0.842318	0.754596	AT1G79870	1
GO:0051129	negative regulation of cellular component organization	1/394	82/22094	0.771959	0.842318	0.754596	AT2G19760	1
GO:0009311	oligosaccharide metabolic process	1/394	83/22094	0.776041	0.844593	0.756634	AT1G70290	1
GO:0009627	systemic acquired resistance	1/394	83/22094	0.776041	0.844593	0.756634	AT1G64280	1
GO:0044772	mitotic cell cycle phase transition	1/394	85/22094	0.783987	0.850324	0.761769	AT3G12280	1
GO:0045786	negative regulation of cell cycle	1/394	85/22094	0.783987	0.850324	0.761769	AT3G12280	1
GO:0009566	fertilization	1/394	87/22094	0.791652	0.854984	0.765943	AT3G12280	1
GO:0009567	double fertilization forming a zygote and endosperm	1/394	87/22094	0.791652	0.854984	0.765943	AT3G12280	1
GO:0060341	regulation of cellular localization	1/394	87/22094	0.791652	0.854984	0.765943	AT5G61010	1
GO:0006928	movement of cell or subcellular component	1/394	89/22094	0.799045	0.857675	0.768353	AT1G04160	1
GO:0008202	steroid metabolic process	1/394	89/22094	0.799045	0.857675	0.768353	AT4G24220	1
GO:0019318	hexose metabolic process	1/394	89/22094	0.799045	0.857675	0.768353	AT3G20040	1
GO:0044770	cell cycle phase transition	1/394	89/22094	0.799045	0.857675	0.768353	AT3G12280	1
GO:0120252	hydrocarbon metabolic process	1/394	89/22094	0.799045	0.857675	0.768353	AT1G77330	1
GO:0032880	regulation of protein localization	1/394	90/22094	0.802644	0.858092	0.768727	AT5G61010	1
GO:0035194	post-transcriptional gene silencing by RNA	1/394	90/22094	0.802644	0.858092	0.768727	AT3G48050	1
GO:0043900	regulation of multi-organism process	1/394	91/22094	0.806177	0.86042	0.770813	AT5G13990	1
GO:0080135	regulation of cellular response to stress	1/394	92/22094	0.809648	0.861949	0.772183	AT5G20150	1
GO:0008283	cell population proliferation	1/394	93/22094	0.813057	0.863405	0.773487	AT3G49780	1
GO:0045859	regulation of protein kinase activity	1/394	93/22094	0.813057	0.863405	0.773487	AT3G49590	1
GO:0097549	chromatin organization involved in negative regulation of transcription	1/394	93/22094	0.813057	0.863405	0.773487	AT1G54690	1
GO:0034401	chromatin organization involved in regulation of transcription	1/394	94/22094	0.816405	0.864789	0.774727	AT1G54690	1
GO:0043549	regulation of kinase activity	1/394	95/22094	0.819693	0.866825	0.776551	AT3G49590	1
GO:0055076	transition metal ion homeostasis	1/394	95/22094	0.819693	0.866825	0.776551	AT1G07810	1
GO:0006575	cellular modified amino acid metabolic process	1/394	96/22094	0.822922	0.869515	0.778961	AT5G27380	1
GO:2000280	regulation of root development	1/394	97/22094	0.826094	0.87214	0.781313	AT5G56040	1
GO:0045490	pectin catabolic process	1/394	98/22094	0.829209	0.873249	0.782306	AT5G04960	1
GO:1902600	proton transmembrane transport	1/394	98/22094	0.829209	0.873249	0.782306	AT4G02620	1
GO:0006778	porphyrin-containing compound metabolic process	1/394	99/22094	0.832268	0.873571	0.782595	AT2G26670	1
GO:0007267	cell-cell signaling	1/394	99/22094	0.832268	0.873571	0.782595	AT3G16570	1
GO:0018105	peptidyl-serine phosphorylation	1/394	99/22094	0.832268	0.873571	0.782595	AT1G18890	1
GO:0018209	peptidyl-serine modification	1/394	100/22094	0.835272	0.875277	0.784123	AT1G18890	1
GO:0033013	tetrapyrrole metabolic process	1/394	100/22094	0.835272	0.875277	0.784123	AT2G26670	1
GO:0010256	endomembrane system organization	1/394	102/22094	0.841122	0.879953	0.788312	AT1G21900	1
GO:0009968	negative regulation of signal transduction	1/394	106/22094	0.852206	0.890815	0.798042	AT4G33360	1
GO:0007346	regulation of mitotic cell cycle	1/394	108/22094	0.857455	0.894827	0.801637	AT3G12280	1
GO:0044242	cellular lipid catabolic process	1/394	109/22094	0.860009	0.896756	0.803365	AT1G18720	1
GO:0010648	negative regulation of cell communication	1/394	110/22094	0.862518	0.897896	0.804386	AT4G33360	1
GO:0023057	negative regulation of signaling	1/394	110/22094	0.862518	0.897896	0.804386	AT4G33360	1
GO:0015931	nucleobase-containing compound transport	1/394	119/22094	0.883172	0.913403	0.818278	AT3G49990	1
GO:0051338	regulation of transferase activity	1/394	120/22094	0.885267	0.91408	0.818884	AT3G49590	1
GO:0098813	nuclear chromosome segregation	1/394	122/22094	0.889345	0.916798	0.82132	AT3G12280	1
GO:0033044	regulation of chromosome organization	1/394	123/22094	0.891329	0.918098	0.822484	AT4G00830	1
GO:0009636	response to toxic substance	1/394	126/22094	0.897071	0.921768	0.825772	AT1G04180	1
GO:0006869	lipid transport	1/394	131/22094	0.905977	0.928663	0.831949	AT1G59820	1
GO:0010564	regulation of cell cycle process	1/394	131/22094	0.905977	0.928663	0.831949	AT3G12280	1
GO:0007059	chromosome segregation	1/394	132/22094	0.907664	0.929641	0.832825	AT3G12280	1
GO:0005996	monosaccharide metabolic process	1/394	134/22094	0.910947	0.9315	0.834491	AT3G20040	1
GO:0009250	glucan biosynthetic process	1/394	135/22094	0.912545	0.932383	0.835281	AT4G15290	1
GO:0006302	double-strand break repair	1/394	139/22094	0.918655	0.937871	0.840198	AT5G02820	1
GO:0019684	photosynthesis, light reaction	1/394	147/22094	0.929627	0.946977	0.848356	AT2G34910	1
GO:0007623	circadian rhythm	1/394	149/22094	0.932131	0.947816	0.849108	AT3G07650	1
GO:0048511	rhythmic process	1/394	149/22094	0.932131	0.947816	0.849108	AT3G07650	1
GO:0009642	response to light intensity	1/394	151/22094	0.934547	0.949511	0.850626	AT5G58070	1
GO:0010876	lipid localization	1/394	160/22094	0.944397	0.957223	0.857535	AT1G59820	1
GO:0009743	response to carbohydrate	1/394	163/22094	0.94734	0.957908	0.858148	AT5G20700	1
GO:0006310	DNA recombination	1/394	177/22094	0.959147	0.967506	0.866746	AT5G02820	1
GO:0006399	tRNA metabolic process	1/394	178/22094	0.959881	0.967506	0.866746	AT4G31180	1
GO:0015672	monovalent inorganic cation transport	1/394	182/22094	0.96269	0.969566	0.868592	AT4G02620	1
GO:0015979	photosynthesis	1/394	224/22094	0.9826	0.986487	0.883751	AT2G34910	1
GO:0051726	regulation of cell cycle	1/394	251/22094	0.989353	0.990881	0.887687	AT3G12280	1
GO:0048437	floral organ development	1/394	255/22094	0.9901	0.990881	0.887687	AT1G17560	1

## Sheet: Table S5
Table S5. GO results of the 3' UTR shortened APA switching genes in Atrichoblast.
GO ID	Description	GeneRatio	BgRatio	pvalue	p.adjust	qvalue	geneID	Count
GO:0009414	response to water deprivation	20/387	398/22094	2.74e-05	0.0253059	0.0234126	AT1G12610/AT1G30270/AT1G47128/AT1G60200/AT1G62660/AT2G01830/AT2G21660/AT2G25170/AT2G26650/AT3G16800/AT3G20310/AT3G61890/AT3G63060/AT4G03260/AT4G23400/AT4G27410/AT4G36020/AT5G13330/AT5G27930/AT5G58670	20
GO:0009415	response to water	20/387	408/22094	3.88e-05	0.0253059	0.0234126	AT1G12610/AT1G30270/AT1G47128/AT1G60200/AT1G62660/AT2G01830/AT2G21660/AT2G25170/AT2G26650/AT3G16800/AT3G20310/AT3G61890/AT3G63060/AT4G03260/AT4G23400/AT4G27410/AT4G36020/AT5G13330/AT5G27930/AT5G58670	20
GO:0001101	response to acid chemical	20/387	440/22094	0.000109291	0.0475417	0.043985	AT1G12610/AT1G30270/AT1G47128/AT1G60200/AT1G62660/AT2G01830/AT2G21660/AT2G25170/AT2G26650/AT3G16800/AT3G20310/AT3G61890/AT3G63060/AT4G03260/AT4G23400/AT4G27410/AT4G36020/AT5G13330/AT5G27930/AT5G58670	20
GO:0006520	cellular amino acid metabolic process	18/387	417/22094	0.000443305	0.115703	0.107046	AT1G17745/AT1G65960/AT2G27820/AT2G38230/AT3G16050/AT3G17390/AT3G21220/AT3G55610/AT3G55840/AT3G57050/AT4G26870/AT4G26910/AT4G29120/AT4G34410/AT5G14800/AT5G22630/AT5G26710/AT5G62530	18
GO:0022613	ribonucleoprotein complex biogenesis	18/387	451/22094	0.00109222	0.122554	0.113385	AT1G02870/AT1G04170/AT1G13160/AT1G15440/AT1G41880/AT2G31660/AT2G37190/AT2G37270/AT3G22590/AT3G56510/AT4G03120/AT4G25630/AT4G27090/AT4G28200/AT5G02610/AT5G20160/AT5G27990/AT5G57280	18
GO:0009651	response to salt stress	18/387	485/22094	0.00242131	0.138017	0.127691	AT1G12610/AT1G47510/AT1G49300/AT1G62660/AT2G21660/AT2G26650/AT3G55610/AT3G57530/AT3G61890/AT3G63060/AT4G23400/AT4G36020/AT5G13180/AT5G13330/AT5G14800/AT5G22360/AT5G58670/AT5G62530	18
GO:0048580	regulation of post-embryonic development	17/387	402/22094	0.000795941	0.122554	0.113385	AT1G66400/AT1G75220/AT1G79280/AT2G01830/AT2G16365/AT2G25170/AT2G46340/AT3G22590/AT3G63060/AT4G39070/AT5G11630/AT5G16230/AT5G37770/AT5G57660/AT5G58230/AT5G59570/AT5G66730	17
GO:0035556	intracellular signal transduction	17/387	462/22094	0.00344545	0.160582	0.148569	AT1G30270/AT1G73730/AT1G75840/AT2G01830/AT2G44840/AT3G04910/AT3G05490/AT3G07880/AT3G20310/AT3G21220/AT3G50530/AT3G57530/AT4G15800/AT5G47540/AT5G52830/AT5G58670/AT5G62310	17
GO:0009733	response to auxin	15/387	337/22094	0.000957688	0.122554	0.113385	AT1G12820/AT1G47510/AT1G72430/AT1G78570/AT2G25170/AT2G33310/AT3G15540/AT3G51670/AT3G60690/AT4G12550/AT4G31320/AT4G34410/AT5G37770/AT5G54490/AT5G57090	15
GO:0006790	sulfur compound metabolic process	15/387	375/22094	0.00270901	0.141411	0.130831	AT1G04770/AT1G12610/AT1G30120/AT1G59900/AT1G73730/AT3G17390/AT3G21220/AT3G24170/AT3G57050/AT4G13940/AT4G21990/AT4G26910/AT4G29210/AT5G13330/AT5G48180	15
GO:1905392	plant organ morphogenesis	15/387	448/22094	0.0131133	0.277085	0.256355	AT1G75840/AT2G01830/AT2G26650/AT2G45450/AT3G07880/AT3G15070/AT3G21220/AT3G49720/AT4G12550/AT5G11630/AT5G13080/AT5G48160/AT5G49270/AT5G57280/AT5G67260	15
GO:0006979	response to oxidative stress	15/387	468/22094	0.0187058	0.337163	0.311938	AT1G49300/AT1G73680/AT1G77370/AT2G37130/AT3G02840/AT3G14110/AT3G28200/AT3G29035/AT4G12000/AT4G21860/AT4G35770/AT5G01600/AT5G15180/AT5G27830/AT5G37770	15
GO:0042254	ribosome biogenesis	14/387	374/22094	0.00656434	0.192697	0.178281	AT1G02870/AT1G13160/AT1G15440/AT1G41880/AT2G37190/AT2G37270/AT3G56510/AT4G25630/AT4G27090/AT4G28200/AT5G02610/AT5G20160/AT5G27990/AT5G57280	14
GO:0009908	flower development	14/387	489/22094	0.0504498	0.406402	0.375997	AT1G12820/AT1G15330/AT1G17110/AT1G66400/AT1G79280/AT3G15540/AT3G21220/AT3G22590/AT4G31160/AT5G01600/AT5G37770/AT5G57660/AT5G58230/AT5G59570	14
GO:0031667	response to nutrient levels	13/387	228/22094	0.000205835	0.0671536	0.0621296	AT1G04770/AT1G08190/AT1G15330/AT1G22500/AT1G30270/AT1G62040/AT1G73730/AT2G01830/AT2G05630/AT4G10380/AT4G28610/AT5G13080/AT5G43350	13
GO:0009991	response to extracellular stimulus	13/387	268/22094	0.000950247	0.122554	0.113385	AT1G04770/AT1G08190/AT1G15330/AT1G22500/AT1G30270/AT1G62040/AT1G73730/AT2G01830/AT2G05630/AT4G10380/AT4G28610/AT5G13080/AT5G43350	13
GO:1901605	alpha-amino acid metabolic process	13/387	288/22094	0.00181144	0.138017	0.127691	AT1G17745/AT1G65960/AT2G27820/AT3G17390/AT3G55610/AT3G55840/AT3G57050/AT4G26910/AT4G29120/AT4G34410/AT5G14800/AT5G22630/AT5G62530	13
GO:2000113	negative regulation of cellular macromolecule biosynthetic process	13/387	378/22094	0.0165014	0.312092	0.288743	AT1G28420/AT1G78880/AT2G25170/AT2G27840/AT2G28380/AT3G01790/AT3G20310/AT4G13170/AT4G13940/AT5G13080/AT5G13180/AT5G52830/AT5G58230	13
GO:0010558	negative regulation of macromolecule biosynthetic process	13/387	380/22094	0.0171571	0.319857	0.295928	AT1G28420/AT1G78880/AT2G25170/AT2G27840/AT2G28380/AT3G01790/AT3G20310/AT4G13170/AT4G13940/AT5G13080/AT5G13180/AT5G52830/AT5G58230	13
GO:0031327	negative regulation of cellular biosynthetic process	13/387	401/22094	0.0252898	0.33974	0.314323	AT1G28420/AT1G78880/AT2G25170/AT2G27840/AT2G28380/AT3G01790/AT3G20310/AT4G13170/AT4G13940/AT5G13080/AT5G13180/AT5G52830/AT5G58230	13
GO:0009890	negative regulation of biosynthetic process	13/387	407/22094	0.0280648	0.33974	0.314323	AT1G28420/AT1G78880/AT2G25170/AT2G27840/AT2G28380/AT3G01790/AT3G20310/AT4G13170/AT4G13940/AT5G13080/AT5G13180/AT5G52830/AT5G58230	13
GO:0051172	negative regulation of nitrogen compound metabolic process	13/387	451/22094	0.0555359	0.421067	0.389566	AT1G28420/AT1G79280/AT2G25170/AT2G27840/AT2G28380/AT3G01790/AT3G20310/AT4G13170/AT4G13940/AT5G13080/AT5G13180/AT5G52830/AT5G58230	13
GO:0071396	cellular response to lipid	12/387	367/22094	0.0291577	0.33974	0.314323	AT1G62660/AT2G25170/AT2G30020/AT2G30980/AT2G44080/AT3G21220/AT3G57530/AT3G63060/AT4G39070/AT5G58670/AT5G65310/AT5G66730	12
GO:0010608	posttranscriptional regulation of gene expression	11/387	251/22094	0.00494298	0.175919	0.162758	AT1G04170/AT1G13120/AT1G13950/AT2G27840/AT2G28380/AT2G31660/AT2G39795/AT3G01790/AT3G55605/AT4G13170/AT4G13940	11
GO:0010015	root morphogenesis	11/387	290/22094	0.0137512	0.282476	0.261343	AT1G75840/AT2G01830/AT2G26650/AT3G07880/AT3G21220/AT4G12550/AT5G11630/AT5G13080/AT5G48160/AT5G49270/AT5G57280	11
GO:0090407	organophosphate biosynthetic process	11/387	338/22094	0.0368169	0.384368	0.355612	AT1G16350/AT1G30120/AT1G32200/AT1G59900/AT2G21170/AT2G38230/AT3G14205/AT3G14510/AT3G16050/AT3G58130/AT5G03300	11
GO:0006325	chromatin organization	11/387	374/22094	0.0663068	0.462456	0.427858	AT1G54140/AT1G80210/AT2G25170/AT2G28380/AT3G22590/AT4G13940/AT4G25630/AT5G18620/AT5G26040/AT5G40340/AT5G58230	11
GO:0032268	regulation of cellular protein metabolic process	11/387	392/22094	0.0855782	0.500146	0.462728	AT1G04170/AT1G13120/AT1G13950/AT1G79280/AT2G39795/AT3G01790/AT3G12760/AT3G21220/AT3G55605/AT4G13170/AT5G67260	11
GO:0048366	leaf development	11/387	402/22094	0.0976362	0.535139	0.495103	AT1G17110/AT1G73680/AT2G45450/AT3G15070/AT3G29035/AT3G49720/AT4G31160/AT5G01600/AT5G13180/AT5G58230/AT5G67260	11
GO:0051246	regulation of protein metabolic process	11/387	414/22094	0.11338	0.57013	0.527477	AT1G04170/AT1G13120/AT1G13950/AT1G79280/AT2G39795/AT3G01790/AT3G12760/AT3G21220/AT3G55605/AT4G13170/AT5G67260	11
GO:0009409	response to cold	11/387	429/22094	0.134982	0.596025	0.551434	AT1G12610/AT2G21660/AT2G37190/AT3G04880/AT3G17390/AT3G26420/AT4G36020/AT5G01600/AT5G13330/AT5G37770/AT5G58670	11
GO:0000902	cell morphogenesis	11/387	458/22094	0.182487	0.596025	0.551434	AT1G12610/AT1G56580/AT1G75840/AT3G07880/AT3G12400/AT3G21220/AT3G49720/AT5G08390/AT5G24310/AT5G49270/AT5G62310	11
GO:0034660	ncRNA metabolic process	11/387	460/22094	0.186024	0.596025	0.551434	AT1G15440/AT3G56510/AT4G25630/AT4G26870/AT4G27490/AT4G28200/AT5G02610/AT5G20160/AT5G26710/AT5G27990/AT5G57280	11
GO:0048229	gametophyte development	11/387	472/22094	0.207894	0.596025	0.551434	AT1G12820/AT1G15330/AT1G15440/AT2G07050/AT2G34830/AT2G39350/AT3G55610/AT3G57550/AT5G11110/AT5G58230/AT5G62270	11
GO:0016049	cell growth	11/387	491/22094	0.244608	0.605401	0.560109	AT1G12610/AT1G72430/AT1G75840/AT2G26650/AT2G44080/AT3G07880/AT3G21220/AT3G49720/AT5G08390/AT5G49270/AT5G62310	11
GO:0016192	vesicle-mediated transport	11/387	500/22094	0.262784	0.605401	0.560109	AT1G08190/AT1G67930/AT1G72470/AT1G75850/AT2G38360/AT4G27690/AT4G32285/AT5G04920/AT5G22360/AT5G23550/AT5G24170	11
GO:0031669	cellular response to nutrient levels	10/387	177/22094	0.00116906	0.122554	0.113385	AT1G04770/AT1G08190/AT1G15330/AT1G62040/AT1G73730/AT2G01830/AT2G05630/AT4G10380/AT4G28610/AT5G43350	10
GO:0031668	cellular response to extracellular stimulus	10/387	216/22094	0.00494909	0.175919	0.162758	AT1G04770/AT1G08190/AT1G15330/AT1G62040/AT1G73730/AT2G01830/AT2G05630/AT4G10380/AT4G28610/AT5G43350	10
GO:0071496	cellular response to external stimulus	10/387	222/22094	0.00597571	0.190202	0.175973	AT1G04770/AT1G08190/AT1G15330/AT1G62040/AT1G73730/AT2G01830/AT2G05630/AT4G10380/AT4G28610/AT5G43350	10
GO:0040008	regulation of growth	10/387	239/22094	0.00979914	0.242081	0.22397	AT1G12610/AT1G72430/AT2G44080/AT3G16800/AT3G21220/AT3G49720/AT3G57550/AT4G03260/AT5G08390/AT5G27930	10
GO:0016311	dephosphorylation	10/387	247/22094	0.0121416	0.277085	0.256355	AT1G17340/AT1G47510/AT2G30020/AT3G10940/AT3G14205/AT3G16800/AT5G26010/AT5G27930/AT5G46410/AT5G59160	10
GO:0001666	response to hypoxia	10/387	266/22094	0.0193772	0.337163	0.311938	AT1G23710/AT1G53840/AT1G72430/AT1G76600/AT2G47520/AT4G24230/AT4G29780/AT5G13190/AT5G54490/AT5G57090	10
GO:0048831	regulation of shoot system development	10/387	266/22094	0.0193772	0.337163	0.311938	AT1G66400/AT1G79280/AT2G01830/AT3G22590/AT3G29035/AT5G37770/AT5G57660/AT5G58230/AT5G59570/AT5G67260	10
GO:0036293	response to decreased oxygen levels	10/387	270/22094	0.021235	0.337947	0.312664	AT1G23710/AT1G53840/AT1G72430/AT1G76600/AT2G47520/AT4G24230/AT4G29780/AT5G13190/AT5G54490/AT5G57090	10
GO:0070482	response to oxygen levels	10/387	271/22094	0.0217191	0.339435	0.314041	AT1G23710/AT1G53840/AT1G72430/AT1G76600/AT2G47520/AT4G24230/AT4G29780/AT5G13190/AT5G54490/AT5G57090	10
GO:0090558	plant epidermis development	10/387	283/22094	0.0281692	0.33974	0.314323	AT1G56580/AT1G75840/AT2G26650/AT3G07880/AT3G12400/AT5G13080/AT5G24310/AT5G49270/AT5G58230/AT5G67260	10
GO:0045892	negative regulation of transcription, DNA-templated	10/387	309/22094	0.0465987	0.398842	0.369003	AT1G28420/AT2G25170/AT2G27840/AT2G28380/AT3G20310/AT4G13940/AT5G13080/AT5G13180/AT5G52830/AT5G58230	10
GO:1902679	negative regulation of RNA biosynthetic process	10/387	311/22094	0.0482889	0.398842	0.369003	AT1G28420/AT2G25170/AT2G27840/AT2G28380/AT3G20310/AT4G13940/AT5G13080/AT5G13180/AT5G52830/AT5G58230	10
GO:1903507	negative regulation of nucleic acid-templated transcription	10/387	311/22094	0.0482889	0.398842	0.369003	AT1G28420/AT2G25170/AT2G27840/AT2G28380/AT3G20310/AT4G13940/AT5G13080/AT5G13180/AT5G52830/AT5G58230	10
GO:0051253	negative regulation of RNA metabolic process	10/387	322/22094	0.0583207	0.432435	0.400083	AT1G28420/AT2G25170/AT2G27840/AT2G28380/AT3G20310/AT4G13940/AT5G13080/AT5G13180/AT5G52830/AT5G58230	10
GO:0045934	negative regulation of nucleobase-containing compound metabolic process	10/387	339/22094	0.0763432	0.47898	0.443146	AT1G28420/AT2G25170/AT2G27840/AT2G28380/AT3G20310/AT4G13940/AT5G13080/AT5G13180/AT5G52830/AT5G58230	10
GO:0009620	response to fungus	10/387	375/22094	0.124831	0.5742	0.531242	AT1G47128/AT1G76600/AT2G30020/AT2G37130/AT4G24230/AT4G27320/AT4G34410/AT5G11630/AT5G42650/AT5G61600	10
GO:0051128	regulation of cellular component organization	10/387	416/22094	0.196248	0.596025	0.551434	AT1G12610/AT1G13120/AT1G13950/AT1G50490/AT1G72430/AT1G75840/AT3G21220/AT3G49720/AT5G08390/AT5G11630	10
GO:0010038	response to metal ion	10/387	439/22094	0.2427	0.605401	0.560109	AT1G59900/AT1G68560/AT2G21660/AT2G23980/AT2G46280/AT3G13920/AT3G18190/AT4G26870/AT5G01600/AT5G37770	10
GO:0005976	polysaccharide metabolic process	10/387	443/22094	0.251164	0.605401	0.560109	AT1G53840/AT1G68560/AT1G78880/AT2G33570/AT3G10720/AT3G10940/AT3G49720/AT3G55140/AT4G13710/AT5G48900	10
GO:0009267	cellular response to starvation	9/387	162/22094	0.0022806	0.138017	0.127691	AT1G04770/AT1G08190/AT1G15330/AT1G62040/AT1G73730/AT2G01830/AT2G05630/AT4G28610/AT5G43350	9
GO:0042594	response to starvation	9/387	198/22094	0.00840155	0.223756	0.207016	AT1G04770/AT1G08190/AT1G15330/AT1G62040/AT1G73730/AT2G01830/AT2G05630/AT4G28610/AT5G43350	9
GO:0010228	vegetative to reproductive phase transition of meristem	9/387	231/22094	0.0210689	0.337947	0.312664	AT1G28420/AT2G21660/AT2G45430/AT2G46340/AT3G22590/AT3G63060/AT5G18620/AT5G37770/AT5G42820	9
GO:0071456	cellular response to hypoxia	9/387	239/22094	0.0255397	0.33974	0.314323	AT1G23710/AT1G53840/AT1G72430/AT1G76600/AT2G47520/AT4G24230/AT4G29780/AT5G13190/AT5G54490	9
GO:0036294	cellular response to decreased oxygen levels	9/387	241/22094	0.0267551	0.33974	0.314323	AT1G23710/AT1G53840/AT1G72430/AT1G76600/AT2G47520/AT4G24230/AT4G29780/AT5G13190/AT5G54490	9
GO:0071453	cellular response to oxygen levels	9/387	241/22094	0.0267551	0.33974	0.314323	AT1G23710/AT1G53840/AT1G72430/AT1G76600/AT2G47520/AT4G24230/AT4G29780/AT5G13190/AT5G54490	9
GO:0016072	rRNA metabolic process	9/387	264/22094	0.0437686	0.398842	0.369003	AT1G15440/AT3G56510/AT4G25630/AT4G27490/AT4G28200/AT5G02610/AT5G20160/AT5G27990/AT5G57280	9
GO:0048507	meristem development	9/387	284/22094	0.0634823	0.460247	0.425814	AT1G12610/AT1G28420/AT1G71400/AT1G75410/AT2G01830/AT3G21220/AT3G63500/AT5G48160/AT5G57280	9
GO:0006820	anion transport	9/387	299/22094	0.0814684	0.487689	0.451204	AT2G01830/AT3G11900/AT3G12740/AT4G10380/AT4G24230/AT4G38250/AT5G04930/AT5G17630/AT5G43350	9
GO:0009966	regulation of signal transduction	9/387	334/22094	0.134217	0.596025	0.551434	AT1G15670/AT1G78570/AT2G25170/AT3G21220/AT4G34410/AT4G39070/AT5G57090/AT5G65310/AT5G66730	9
GO:0023051	regulation of signaling	9/387	339/22094	0.142944	0.596025	0.551434	AT1G15670/AT1G78570/AT2G25170/AT3G21220/AT4G34410/AT4G39070/AT5G57090/AT5G65310/AT5G66730	9
GO:1901615	organic hydroxy compound metabolic process	9/387	341/22094	0.146514	0.596025	0.551434	AT1G47510/AT1G78570/AT2G16720/AT2G21170/AT2G38230/AT3G06350/AT3G16050/AT5G24140/AT5G42650	9
GO:0010646	regulation of cell communication	9/387	343/22094	0.150128	0.596025	0.551434	AT1G15670/AT1G78570/AT2G25170/AT3G21220/AT4G34410/AT4G39070/AT5G57090/AT5G65310/AT5G66730	9
[truncated: 1,237 more rows]
